# Supplementary material for: Poor adherence to antiretroviral therapy among adult people living with HIV initiated during the COVID-19 epidemic waves – observations at the University Teaching Hospital in Lusaka, Zambia
Source: Front Public Health. 2023 Mar 13;11:1094214. doi: 10.3389/fpubh.2023.1094214 (PMC10040650; doi:10.3389/fpubh.2023.1094214)
Supplement: Supplementary file 1 [file Table_1.XLSX]

## Sheet: Sheet1
Facility	Age	Sex	LastPharmacyPickup	DispensationDurationDays	ArtStartDate	ViralLoadEnd2021	CD4AtInitiation	WHOSAtInitiation
University Teaching Hospital	49	F	TDF 300 mg OD + 3TC 300 mg OD + DTG 50 mg OD	180	2016-11-04	0	311	1
University Teaching Hospital	51	M	TDF 300 mg OD + 3TC 300 mg OD + DTG 50 mg OD	180	2015-06-10	20	290	3
University Teaching Hospital	40	M	TDF 300 mg OD + FTC 200 mg OD + EFV 600 mg OD	30	2018-05-17	760	146	2
University Teaching Hospital	58	M	TDF 300 mg OD + 3TC 300 mg OD + DTG 50 mg OD	180	2011-01-26	19	550	1
University Teaching Hospital	43	M	TDF 300 mg OD + 3TC 300 mg OD + DTG 50 mg OD	180	2008-05-02	55	486	1
University Teaching Hospital	72	M	ABC 300 mg BD + 3TC 150 mg BD + EFV 600 mg OD	180	2015-09-15	0	425	2
University Teaching Hospital	69	F	TDF 300 mg OD + 3TC 150 mg BD + NVP 200 mg BD	180	2016-04-04	35	516	3
University Teaching Hospital	42	M	ABC 300 mg BD + 3TC 150 mg BD + EFV 600 mg OD	180	2016-08-23	0	175	1
University Teaching Hospital	45	M	TDF 300 mg OD + 3TC 300 mg OD + DTG 50 mg OD	30	2016-12-12	141	518	1
University Teaching Hospital	34	F	TDF 300 mg OD + 3TC 300 mg OD + DTG 50 mg OD	180	2015-05-07	0	345	1
University Teaching Hospital	57	F	ABC 300 mg BD + 3TC 150 mg BD + EFV 600 mg OD	90	2014-04-28	0	576	NULL
University Teaching Hospital	22	M	TDF 300 mg OD + 3TC 300 mg OD + DTG 50 mg OD	180	2015-01-09	19	557	1
University Teaching Hospital	69	M	TDF 300 mg OD + FTC 200 mg OD + EFV 600 mg OD	180	2016-04-05	29	328	3
University Teaching Hospital	57	M	TDF 300 mg OD + FTC 200 mg OD + EFV 600 mg OD	180	2008-04-15	0	902	2
University Teaching Hospital	43	F	TDF 300 mg OD + 3TC 300 mg OD + DTG 50 mg OD	150	2014-05-28	20	489	3
University Teaching Hospital	69	M	TDF 300 mg OD + FTC 200 mg OD + EFV 600 mg OD	180	2015-12-09	0	670	1
University Teaching Hospital	47	M	TDF 300 mg OD + 3TC 300 mg OD + DTG 50 mg OD	180	2010-04-21	0	650	1
University Teaching Hospital	43	F	TDF 300 mg OD + 3TC 300 mg OD + DTG 50 mg OD	180	2011-01-06	29	631	1
University Teaching Hospital	47	F	TDF 300 mg OD + 3TC 300 mg OD + DTG 50 mg OD	90	2007-11-02	NULL	689	4
University Teaching Hospital	54	F	TDF 300 mg OD + FTC 200 mg OD + EFV 600 mg OD	180	2004-01-04	25	747	3
University Teaching Hospital	27	F	TDF 300 mg OD + 3TC 300 mg OD + DTG 50 mg OD	180	2013-03-13	0	859	1
University Teaching Hospital	53	F	TDF 300 mg OD + FTC 200 mg OD + EFV 600 mg OD	180	2013-05-10	20	451	1
University Teaching Hospital	56	F	TDF 300 mg OD + 3TC 300 mg OD + DTG 50 mg OD	180	2008-02-19	0	445	4
University Teaching Hospital	30	F	TDF 300 mg OD + 3TC 300 mg OD + DTG 50 mg OD	180	2015-12-01	0	398	4
University Teaching Hospital	43	F	TDF 300 mg OD + 3TC 300 mg OD + DTG 50 mg OD	180	2016-12-02	19	53	4
University Teaching Hospital	45	F	TDF 300 mg OD + 3TC 300 mg OD + DTG 50 mg OD	180	2016-09-07	0	NULL	1
University Teaching Hospital	58	M	TDF 300 mg OD + 3TC 300 mg OD + DTG 50 mg OD	180	2010-06-11	0	444	1
University Teaching Hospital	32	F	TDF 300 mg OD + FTC 200 mg OD + EFV 600 mg OD	30	2017-01-13	139	268	1
University Teaching Hospital	50	F	AZT 300 mg BD + 3TC 150 mg BD + LPV/r iii po BD	30	2012-10-25	0	490	1
University Teaching Hospital	53	F	TDF 300 mg OD + 3TC 300 mg OD + DTG 50 mg OD	180	2005-02-20	0	705	1
University Teaching Hospital	24	F	TDF 300 mg OD + 3TC 300 mg OD + DTG 50 mg OD	150	2005-06-30	0	640	1
University Teaching Hospital	41	F	TDF 300 mg OD + 3TC 300 mg OD + DTG 50 mg OD	180	2015-04-09	0	413	3
University Teaching Hospital	48	M	AZT 300 mg BD + 3TC 150 mg BD + EFV 600 mg OD	180	2016-12-06	0	292	2
University Teaching Hospital	49	F	TDF 300 mg OD + FTC 200 mg OD + EFV 600 mg OD	180	2018-09-24	180	212	1
University Teaching Hospital	39	F	TDF 300 mg OD + 3TC 150 mg BD + EFV 600 mg OD	180	2014-03-31	94	512	3
University Teaching Hospital	42	F	AZT 300 mg BD + 3TC 150 mg BD + LPV/r iii po BD	180	2010-03-04	0	554	1
University Teaching Hospital	39	F	TDF 300 mg OD + 3TC 300 mg OD + DTG 50 mg OD	180	2018-05-07	20	200	1
University Teaching Hospital	51	M	TDF 300 mg OD + FTC 200 mg OD + EFV 600 mg OD	180	2013-06-19	NULL	165	1
University Teaching Hospital	60	F	TDF 300 mg OD + 3TC 300 mg OD + DTG 50 mg OD	90	2006-02-05	NULL	869	1
University Teaching Hospital	77	F	TDF 300 mg OD + 3TC 300 mg OD + DTG 50 mg OD	180	2012-01-27	0	546	1
University Teaching Hospital	30	F	TDF 300 mg OD + 3TC 300 mg OD + DTG 50 mg OD	15	2016-11-08	0	291	1
University Teaching Hospital	57	F	TDF 300 mg OD + 3TC 300 mg OD + DTG 50 mg OD	180	2018-10-23	20	346	1
University Teaching Hospital	44	M	TDF 300 mg OD + 3TC 300 mg OD + DTG 50 mg OD	180	2018-10-17	551	282	1
University Teaching Hospital	30	F	TDF 300 mg OD + 3TC 300 mg OD + DTG 50 mg OD	180	2014-02-11	19	837	1
University Teaching Hospital	47	F	TDF 300 mg OD + 3TC 300 mg OD + DTG 50 mg OD	180	2010-07-16	37	611	1
University Teaching Hospital	56	F	TDF 300 mg OD + 3TC 300 mg OD + DTG 50 mg OD	180	2009-07-14	19	305	3
University Teaching Hospital	54	F	TDF 300 mg OD + 3TC 300 mg OD + DTG 50 mg OD	180	2012-09-13	19	737	1
University Teaching Hospital	64	M	TDF 300 mg OD + FTC 200 mg OD + EFV 600 mg OD	180	2013-07-25	0	789	1
University Teaching Hospital	38	M	TDF 300 mg OD + 3TC 300 mg OD + DTG 50 mg OD	180	2017-12-29	59	NULL	1
University Teaching Hospital	50	F	TDF 300 mg OD + 3TC 300 mg OD + DTG 50 mg OD	180	2018-11-06	NULL	196	1
University Teaching Hospital	29	M	TDF 300 mg OD + FTC 200 mg OD + EFV 600 mg OD	30	2014-12-22	19	497	1
University Teaching Hospital	71	M	ABC 300 mg BD + 3TC 150 mg BD + EFV 600 mg OD	30	2017-01-13	0	112	1
University Teaching Hospital	62	M	TDF 300 mg OD + 3TC 300 mg OD + DTG 50 mg OD	180	2008-07-15	20	249	1
University Teaching Hospital	43	M	TDF 300 mg OD + 3TC 300 mg OD + DTG 50 mg OD	180	2008-07-29	0	489	4
University Teaching Hospital	71	M	TDF 300 mg OD + 3TC 300 mg OD + DTG 50 mg OD	180	2008-05-06	0	506	2
University Teaching Hospital	27	M	TDF 300 mg OD + 3TC 300 mg OD + DTG 50 mg OD	180	2016-07-12	0	369	2
University Teaching Hospital	52	F	TDF 300 mg OD + 3TC 300 mg OD + DTG 50 mg OD	180	2013-10-29	20	387	4
University Teaching Hospital	26	F	TDF 300 mg OD + 3TC 300 mg OD + DTG 50 mg OD	180	2015-08-18	29	507	1
University Teaching Hospital	54	F	TDF 300 mg OD + 3TC 300 mg OD + DTG 50 mg OD	180	2018-05-03	19	449	1
University Teaching Hospital	52	F	TDF 300 mg OD + 3TC 300 mg OD + DTG 50 mg OD	180	2016-05-10	0	260	1
University Teaching Hospital	41	F	TDF 300 mg OD + FTC 200 mg OD + EFV 600 mg OD	180	2014-11-05	NULL	814	1
University Teaching Hospital	44	F	TDF 300 mg OD + 3TC 300 mg OD + DTG 50 mg OD	180	2016-08-10	19	337	3
University Teaching Hospital	57	M	TDF 300 mg OD + 3TC 300 mg OD + DTG 50 mg OD	180	2007-11-16	NULL	298	3
University Teaching Hospital	43	M	AZT 300 mg BD + 3TC 150 mg BD + LPV/r iii po BD	180	2018-04-23	296911	31	1
University Teaching Hospital	40	F	TDF 300 mg OD + 3TC 300 mg OD + DTG 50 mg OD	90	2011-05-30	146	483	1
University Teaching Hospital	71	M	TDF 300 mg OD + 3TC 300 mg OD + DTG 50 mg OD	90	2015-09-29	0	337	4
University Teaching Hospital	31	F	TDF 300 mg OD + FTC 200 mg OD + EFV 600 mg OD	180	2017-06-28	19	472	1
University Teaching Hospital	51	F	TDF 300 mg OD + 3TC 300 mg OD + DTG 50 mg OD	180	2012-09-13	NULL	732	1
University Teaching Hospital	57	F	TAF OD + 3TC OD + DTG OD	180	2005-09-11	38	655	4
University Teaching Hospital	31	F	TDF 300 mg OD + 3TC 300 mg OD + DTG 50 mg OD	180	2017-12-06	0	548	1
University Teaching Hospital	33	F	ABC 300 mg BD + 3TC 150 mg BD + EFV 600 mg OD	30	2012-11-05	NULL	92	3
University Teaching Hospital	41	F	TDF 300 mg OD + 3TC 300 mg OD + DTG 50 mg OD	180	2015-02-19	20	830	1
University Teaching Hospital	55	F	TDF 300 mg OD + FTC 200 mg OD + EFV 600 mg OD	180	2013-12-11	0	347	2
University Teaching Hospital	23	M	TDF 300 mg OD + FTC 200 mg OD + EFV 600 mg OD	180	2016-09-27	39827	893	1
University Teaching Hospital	20	F	TDF 300 mg OD + 3TC 300 mg OD + DTG 50 mg OD	180	2014-11-12	0	1667	2
University Teaching Hospital	45	F	TDF 300 mg OD + 3TC 300 mg OD + DTG 50 mg OD	180	2009-02-04	0	477	1
University Teaching Hospital	58	F	TDF 300 mg OD + 3TC 300 mg OD + DTG 50 mg OD	90	2007-04-13	0	648	3
University Teaching Hospital	61	F	TDF 300 mg OD + FTC 200 mg OD + EFV 600 mg OD	180	2008-04-28	97	894	4
University Teaching Hospital	48	F	TDF 300 mg OD + 3TC 300 mg OD + DTG 50 mg OD	180	2015-10-28	0	904	1
University Teaching Hospital	28	F	TDF 300 mg OD + 3TC 300 mg OD + DTG 50 mg OD	180	2015-02-17	0	546	1
University Teaching Hospital	44	M	TDF 300 mg OD + 3TC 300 mg OD + DTG 50 mg OD	180	2005-11-14	20	473	1
University Teaching Hospital	42	M	TDF 300 mg OD + 3TC 300 mg OD + DTG 50 mg OD	180	2019-06-03	19	NULL	1
University Teaching Hospital	38	M	TDF 300 mg OD + 3TC 300 mg OD + DTG 50 mg OD	180	2013-03-18	30	210	1
University Teaching Hospital	25	F	TDF 300 mg OD + 3TC 150 mg BD + EFV 600 mg OD	60	2017-01-17	27205	636	1
University Teaching Hospital	55	M	TDF 300 mg OD + FTC 200 mg OD + EFV 600 mg OD	180	2011-09-23	120	415	1
University Teaching Hospital	65	F	TDF 300 mg OD + FTC 200 mg OD + EFV 600 mg OD	180	2015-04-13	19	311	1
University Teaching Hospital	68	M	TDF 300 mg OD + FTC 200 mg OD + EFV 600 mg OD	30	2016-12-01	29	537	1
University Teaching Hospital	37	F	TDF 300 mg OD + 3TC 300 mg OD + DTG 50 mg OD	150	2015-12-16	133	606	1
University Teaching Hospital	46	F	TDF 300 mg OD + 3TC 300 mg OD + DTG 50 mg OD	180	2011-08-26	0	571	1
University Teaching Hospital	44	F	TDF 300 mg OD + 3TC 300 mg OD + DTG 50 mg OD	30	2015-06-16	0	NULL	NULL
University Teaching Hospital	37	F	TDF 300 mg OD + 3TC 300 mg OD + DTG 50 mg OD	180	2005-10-12	20	717	1
University Teaching Hospital	45	F	TDF 300 mg OD + 3TC 300 mg OD + DTG 50 mg OD	180	2014-12-12	427	315	3
University Teaching Hospital	46	M	TDF 300 mg OD + 3TC 300 mg OD + DTG 50 mg OD	180	2015-04-23	0	585	3
University Teaching Hospital	56	F	TDF 300 mg OD + FTC 200 mg OD + EFV 600 mg OD	180	2007-08-13	19	579	2
University Teaching Hospital	49	F	TDF 300 mg OD + 3TC 300 mg OD + DTG 50 mg OD	180	2017-05-02	60	141	3
University Teaching Hospital	34	F	TDF 300 mg OD + 3TC 300 mg OD + DTG 50 mg OD	180	2011-08-26	0	725	3
University Teaching Hospital	55	F	TDF 300 mg OD + 3TC 300 mg OD + DTG 50 mg OD	180	2018-03-16	NULL	763	1
University Teaching Hospital	33	F	TDF 300 mg OD + 3TC 300 mg OD + DTG 50 mg OD	180	2018-12-18	0	506	1
University Teaching Hospital	27	M	TDF 300 mg OD + 3TC 300 mg OD + DTG 50 mg OD	180	2013-10-08	0	274	3
University Teaching Hospital	43	M	TDF 300 mg OD + 3TC 300 mg OD + DTG 50 mg OD	180	2016-12-13	73	453	1
University Teaching Hospital	47	F	TDF 300 mg OD + FTC 200 mg OD + EFV 600 mg OD	180	2015-01-29	0	511	1
University Teaching Hospital	31	F	AZT 300 mg BD + 3TC 150 mg BD + LPV/r iii po BD	180	2018-08-07	3650	474	1
University Teaching Hospital	54	F	TDF 300 mg OD + 3TC 300 mg OD + DTG 50 mg OD	180	2009-01-06	0	1066	2
University Teaching Hospital	45	M	TDF 300 mg OD + FTC 200 mg OD + EFV 600 mg OD	180	2015-03-23	0	214	1
University Teaching Hospital	55	M	TDF 300 mg OD + FTC 200 mg OD + EFV 600 mg OD	30	2013-12-20	0	280	3
University Teaching Hospital	50	F	TDF 300 mg OD + 3TC 150 mg BD + EFV 600 mg OD	180	2015-07-27	0	174	2
University Teaching Hospital	52	F	TDF 300 mg OD + FTC 200 mg OD + EFV 600 mg OD	30	2004-12-28	0	796	2
University Teaching Hospital	20	F	AZT 300 mg BD + TDF 300 mg OD + FTC 200 mg OD + LPV/r 400/100 mg BD	30	2017-01-11	29	NULL	NULL
University Teaching Hospital	34	M	TDF 300 mg OD + 3TC 300 mg OD + DTG 50 mg OD	180	2018-05-08	0	760	3
University Teaching Hospital	39	F	AZT 300 mg BD + 3TC 150 mg BD + LPV/r iii po BD	30	2019-04-23	1435627	258	4
University Teaching Hospital	49	F	TDF 300 mg OD + 3TC 300 mg OD + DTG 50 mg OD	180	2011-02-21	0	468	4
University Teaching Hospital	30	F	TDF 300 mg OD + FTC 200 mg OD + EFV 600 mg OD	90	2015-10-13	0	471	1
University Teaching Hospital	49	M	TDF 300 mg OD + 3TC 300 mg OD + DTG 50 mg OD	180	2012-10-23	0	403	1
University Teaching Hospital	44	M	TDF 300 mg OD + 3TC 300 mg OD + DTG 50 mg OD	180	2016-04-06	0	698	1
University Teaching Hospital	54	F	TAF OD + 3TC OD + DTG OD	150	2017-02-02	0	624	1
University Teaching Hospital	46	M	TDF 300 mg OD + 3TC 300 mg OD + DTG 50 mg OD	90	2020-05-11	NULL	186	1
University Teaching Hospital	40	M	AZT 300 mg BD + 3TC 150 mg BD + LPV/r iii po BD	30	2015-09-17	0	375	1
University Teaching Hospital	41	F	TDF 300 mg OD + 3TC 300 mg OD + DTG 50 mg OD	180	2013-09-19	0	454	1
University Teaching Hospital	25	M	TDF 300 mg OD + 3TC 300 mg OD + DTG 50 mg OD	180	2015-01-30	0	986	3
University Teaching Hospital	33	M	TDF 300 mg OD + FTC 200 mg OD + EFV 600 mg OD	180	2016-11-08	NULL	741	NULL
University Teaching Hospital	50	M	TDF 300 mg OD + FTC 200 mg OD + EFV 600 mg OD	180	2013-10-17	19	369	1
University Teaching Hospital	43	M	TDF 300 mg OD + 3TC 300 mg OD + DTG 50 mg OD	180	2015-03-05	0	642	3
University Teaching Hospital	44	F	TDF 300 mg OD + FTC 200 mg OD + LPV/r iii BD	30	2021-08-09	NULL	NULL	NULL
University Teaching Hospital	53	F	TDF 300 mg OD + 3TC 300 mg OD + DTG 50 mg OD	180	2013-04-11	0	161	1
University Teaching Hospital	23	F	TDF 300 mg OD + FTC 200 mg OD + LPV/r iii BD	180	2014-11-10	29	418	1
University Teaching Hospital	44	F	AZT 300 mg BD + 3TC 150 mg BD + LPV/r iii po BD	30	2013-08-06	83	538	1
University Teaching Hospital	57	M	AZT 300 mg BD + 3TC 150 mg BD + LPV/r iii po BD	180	2012-06-22	315	116	1
University Teaching Hospital	69	F	TDF 300 mg OD + 3TC 300 mg OD + DTG 50 mg OD	180	2013-01-07	0	266	1
University Teaching Hospital	27	F	AZT 300 mg BD + 3TC 150 mg BD + LPV/r iii po BD	180	2011-09-12	5646	45	1
University Teaching Hospital	54	M	TDF 300 mg OD + 3TC 300 mg OD + DTG 50 mg OD	180	2013-08-02	0	279	1
University Teaching Hospital	66	F	TDF 300 mg OD + 3TC 300 mg OD + DTG 50 mg OD	180	2016-03-10	0	546	1
University Teaching Hospital	23	M	AZT 300 mg BD + 3TC 150 mg BD + LPV/r iii po BD	180	2005-07-27	0	317	1
University Teaching Hospital	44	M	TDF 300 mg OD + 3TC 300 mg OD + DTG 50 mg OD	180	2016-08-08	141	264	1
University Teaching Hospital	57	M	TDF 300 mg OD + 3TC 300 mg OD + DTG 50 mg OD	180	2006-09-29	0	287	3
University Teaching Hospital	43	F	TDF 300 mg OD + 3TC 300 mg OD + DTG 50 mg OD	180	2015-03-03	19	455	1
University Teaching Hospital	54	M	TDF 300 mg OD + 3TC 300 mg OD + DTG 50 mg OD	180	2011-09-29	0	307	1
University Teaching Hospital	45	F	AZT 300 mg BD + 3TC 150 mg BD + LPV/r iii po BD	180	2009-09-16	143209	376	1
University Teaching Hospital	49	M	TDF 300 mg OD + 3TC 300 mg OD + DTG 50 mg OD	180	2018-10-11	0	202	1
University Teaching Hospital	52	M	AZT 300 mg BD + 3TC 150 mg BD + LPV/r iii po BD	180	2005-12-30	0	752	3
University Teaching Hospital	51	M	TDF 300 mg OD + 3TC 300 mg OD + DTG 50 mg OD	180	2010-06-07	0	960	1
University Teaching Hospital	57	M	TDF 300 mg OD + FTC 200 mg OD + EFV 600 mg OD	180	2010-01-06	0	645	2
University Teaching Hospital	44	F	TDF 300 mg OD + 3TC 300 mg OD + DTG 50 mg OD	180	2020-08-10	NULL	594	1
University Teaching Hospital	50	F	TDF 300 mg OD + FTC 200 mg OD + EFV 600 mg OD	180	2014-12-22	0	900	1
University Teaching Hospital	44	F	TDF 300 mg OD + 3TC 300 mg OD + DTG 50 mg OD	180	2006-04-10	0	540	1
University Teaching Hospital	39	F	TDF 300 mg OD + 3TC 300 mg OD + DTG 50 mg OD	180	2004-10-08	0	365	4
University Teaching Hospital	61	F	TDF 300 mg OD + 3TC 300 mg OD + DTG 50 mg OD	180	2004-12-22	16600	606	3
University Teaching Hospital	64	M	ABC 300 mg BD + 3TC 150 mg BD + EFV 600 mg OD	90	2005-11-21	35	615	1
University Teaching Hospital	40	F	TDF 300 mg OD + 3TC 150 mg BD + EFV 600 mg OD	180	2016-05-04	19	478	1
University Teaching Hospital	58	F	TDF 300 mg OD + 3TC 150 mg BD + NVP 200 mg BD	180	2007-03-02	0	420	3
University Teaching Hospital	51	M	D4T 40 mg BD + 3TC 150 mg BD + EFV 600 mg OD	180	2016-07-27	63017	250	3
University Teaching Hospital	43	F	TDF 300 mg OD + 3TC 300 mg OD + DTG 50 mg OD	180	2016-06-01	30	486	1
University Teaching Hospital	39	F	TDF 300 mg OD + 3TC 300 mg OD + DTG 50 mg OD	180	2016-03-09	0	659	1
University Teaching Hospital	28	F	TDF 300 mg OD + 3TC 150 mg BD + LPV/r iii BD	180	2013-10-31	NULL	555	1
University Teaching Hospital	42	F	TDF 300 mg OD + 3TC 300 mg OD + DTG 50 mg OD	180	2013-05-13	20	297	3
University Teaching Hospital	76	M	TDF 300 mg OD + FTC 200 mg OD + EFV 600 mg OD	180	2010-08-05	NULL	516	1
University Teaching Hospital	46	F	TDF 300 mg OD + 3TC 150 mg BD + EFV 600 mg OD	180	2013-08-07	1378	423	1
University Teaching Hospital	70	F	TDF 300 mg OD + 3TC 300 mg OD + DTG 50 mg OD	180	2007-10-17	0	581	3
University Teaching Hospital	58	M	TDF 300 mg OD + FTC 200 mg OD + EFV 600 mg OD	90	2018-11-23	NULL	NULL	1
University Teaching Hospital	12	M	TDF 300 mg OD + 3TC 150 mg BD + EFV 600 mg OD	180	2013-05-21	827	987	2
University Teaching Hospital	28	F	TDF 300 mg OD + 3TC 300 mg OD + DTG 50 mg OD	90	2020-12-09	NULL	NULL	1
University Teaching Hospital	14	F	AZT 300 mg BD + 3TC 150 mg BD + LPV/r iii po BD	180	2014-10-27	34	791	4
University Teaching Hospital	42	F	TDF 300 mg OD + 3TC 300 mg OD + DTG 50 mg OD	180	2019-04-09	23500	62	1
University Teaching Hospital	12	F	ABC 300 mg BD + 3TC 150 mg BD + EFV 600 mg OD	180	2010-01-13	0	1573	1
University Teaching Hospital	45	F	ABC 300 mg BD + AZT 300 mg BD + 3TC 150 mg BD	180	2014-06-05	38669	496	3
University Teaching Hospital	10	F	ABC 300 mg BD + 3TC 150 mg BD + LPV/r iii po BD	180	2012-07-27	20	1882	1
University Teaching Hospital	9	F	ABC 300 mg BD + 3TC 150 mg BD + EFV 600 mg OD	180	2014-03-13	0	611	4
University Teaching Hospital	17	F	TDF 300 mg OD + 3TC 300 mg OD + DTG 50 mg OD	180	2014-12-02	81	672	1
University Teaching Hospital	16	F	TDF 300 mg OD + 3TC 300 mg OD + DTG 50 mg OD	180	2016-09-14	29	612	1
University Teaching Hospital	26	F	TDF 300 mg OD + 3TC 300 mg OD + DTG 50 mg OD	180	2019-01-28	0	358	1
University Teaching Hospital	13	F	TDF 300 mg OD + 3TC 300 mg OD + DTG 50 mg OD	180	2014-10-02	0	1307	1
University Teaching Hospital	13	M	TDF 300 mg OD + 3TC 300 mg OD + DTG 50 mg OD	180	2013-09-15	0	596	1
University Teaching Hospital	3	M	ABC 300 mg BD + 3TC 150 mg BD + LPV/r iii po BD	108	2019-06-05	NULL	NULL	1
University Teaching Hospital	13	F	ABC 300 mg BD + 3TC 150 mg BD + LPV/r iii po BD	180	2014-11-27	50	1663	1
University Teaching Hospital	18	M	TDF 300 mg OD + 3TC 300 mg OD + DTG 50 mg OD	180	2014-12-11	0	891	4
University Teaching Hospital	16	F	TDF 300 mg OD + 3TC 300 mg OD + DTG 50 mg OD	180	2006-01-22	0	911	1
University Teaching Hospital	18	F	TDF 300 mg OD + 3TC 300 mg OD + DTG 50 mg OD	90	2015-02-12	0	884	1
University Teaching Hospital	14	M	ABC 300 mg BD + 3TC 150 mg BD + LPV/r iii po BD	180	2015-01-12	0	390	4
University Teaching Hospital	5	M	ABC 300 mg BD + 3TC 150 mg BD + LPV/r iii po BD	96	2020-09-28	NULL	907	1
University Teaching Hospital	11	F	TDF 300 mg OD + 3TC 300 mg OD + DTG 50 mg OD	180	2018-05-24	29	0	1
University Teaching Hospital	17	F	TDF 300 mg OD + 3TC 300 mg OD + DTG 50 mg OD	180	2015-02-04	20	1162	1
University Teaching Hospital	17	F	TDF 300 mg OD + 3TC 150 mg BD + LPV/r iii BD	180	2015-01-21	0	519	1
University Teaching Hospital	17	F	AZT 300 mg BD + TDF 300 mg OD + FTC 200 mg OD + LPV/r 400/100 mg BD	26	2015-03-25	152378	293	2
University Teaching Hospital	22	M	TDF 300 mg OD + 3TC 300 mg OD + DTG 50 mg OD	180	2014-10-21	30	539	3
University Teaching Hospital	15	F	TDF 300 mg OD + 3TC 300 mg OD + DTG 50 mg OD	180	2014-10-10	29	959	1
University Teaching Hospital	14	F	TDF 300 mg OD + 3TC 300 mg OD + DTG 50 mg OD	180	2015-03-19	1245	797	4
University Teaching Hospital	8	F	ABC 300 mg BD + 3TC 150 mg BD + LPV/r iii po BD	175	2013-09-26	160	1359	1
University Teaching Hospital	19	F	TDF 300 mg OD + 3TC 300 mg OD + DTG 50 mg OD	180	2015-10-07	109	463	4
University Teaching Hospital	11	M	AZT 300 mg BD + 3TC 150 mg BD + LPV/r iii po BD	180	2015-09-11	19	893	3
University Teaching Hospital	17	M	TDF 300 mg OD + 3TC 300 mg OD + DTG 50 mg OD	30	2014-10-20	1407	628	2
University Teaching Hospital	12	F	TDF 300 mg OD + 3TC 300 mg OD + DTG 50 mg OD	180	2015-02-13	29	1222	1
University Teaching Hospital	34	M	TDF 300 mg OD + 3TC 300 mg OD + DTG 50 mg OD	60	2020-04-07	NULL	352	1
University Teaching Hospital	13	F	ABC 300 mg BD + 3TC 150 mg BD + EFV 600 mg OD	180	2015-02-20	29	830	1
University Teaching Hospital	14	F	TDF 300 mg OD + 3TC 150 mg BD + LPV/r iii BD	150	2014-10-07	76	703	1
University Teaching Hospital	11	F	AZT 300 mg BD + 3TC 150 mg BD + LPV/r iii po BD	180	2014-10-30	0	1077	1
University Teaching Hospital	7	M	ABC 300 mg BD + 3TC 150 mg BD + EFV 600 mg OD	100	2016-12-27	29	0	4
University Teaching Hospital	16	M	TDF 300 mg OD + 3TC 300 mg OD + DTG 50 mg OD	180	2014-10-27	0	1234	1
University Teaching Hospital	20	M	TDF 300 mg OD + 3TC 300 mg OD + DTG 50 mg OD	180	2014-11-05	29	405	4
University Teaching Hospital	12	M	TDF 300 mg OD + 3TC 300 mg OD + DTG 50 mg OD	180	2012-12-09	0	842	1
University Teaching Hospital	9	M	ABC 300 mg BD + 3TC 150 mg BD + LPV/r iii po BD	180	2015-03-20	0	712	3
University Teaching Hospital	11	M	ABC 300 mg BD + 3TC 150 mg BD + EFV 600 mg OD	150	2014-10-23	30	605	1
University Teaching Hospital	11	M	ABC 300 mg BD + 3TC 150 mg BD + EFV 600 mg OD	180	2014-10-30	0	981	1
University Teaching Hospital	2	F	ABC 300 mg BD + 3TC 150 mg BD + LPV/r iii po BD	98	2020-06-30	NULL	NULL	3
University Teaching Hospital	14	F	TDF 300 mg OD + 3TC 300 mg OD + DTG 50 mg OD	91	2014-10-09	37	900	4
University Teaching Hospital	21	F	AZT 300 mg BD + 3TC 150 mg BD + LPV/r iii po BD	180	2020-06-23	65860	141	1
University Teaching Hospital	12	M	ABC 300 mg BD + 3TC 150 mg BD + EFV 600 mg OD	175	2014-11-17	0	825	1
University Teaching Hospital	11	F	ABC 300 mg BD + 3TC 150 mg BD + EFV 600 mg OD	180	2017-06-09	105	569	3
University Teaching Hospital	13	F	TDF 300 mg OD + 3TC 300 mg OD + DTG 50 mg OD	180	2014-04-25	0	887	4
University Teaching Hospital	13	F	AZT 300 mg BD + 3TC 150 mg BD + LPV/r iii po BD	90	2015-09-04	58841	1026	3
University Teaching Hospital	20	F	TDF 300 mg OD + FTC 200 mg OD + EFV 600 mg OD	60	2014-01-23	30	418	2
University Teaching Hospital	12	M	TDF 300 mg OD + 3TC 300 mg OD + DTG 50 mg OD	30	2019-08-12	94	272	1
University Teaching Hospital	19	F	TDF 300 mg OD + 3TC 300 mg OD + DTG 50 mg OD	180	2016-07-18	0	577	1
University Teaching Hospital	15	M	AZT 300 mg BD + 3TC 150 mg BD + LPV/r iii po BD	180	2015-02-27	29	621	1
University Teaching Hospital	20	F	TDF 300 mg OD + 3TC 300 mg OD + DTG 50 mg OD	180	2016-07-08	30	530	2
University Teaching Hospital	14	M	TDF 300 mg OD + 3TC 300 mg OD + DTG 50 mg OD	180	2015-02-02	0	771	1
University Teaching Hospital	16	M	TDF 300 mg OD + 3TC 300 mg OD + DTG 50 mg OD	180	2014-05-27	0	619	3
University Teaching Hospital	19	M	TDF 300 mg OD + 3TC 300 mg OD + DTG 50 mg OD	90	2014-12-12	0	590	4
University Teaching Hospital	15	M	TDF 300 mg OD + 3TC 300 mg OD + DTG 50 mg OD	180	2014-11-03	0	540	1
University Teaching Hospital	19	M	AZT 300 mg BD + 3TC 150 mg BD + LPV/r iii po BD	180	2015-07-10	191	618	4
University Teaching Hospital	16	F	AZT 300 mg BD + 3TC 150 mg BD + LPV/r iii po BD	35	2018-04-26	492	432	1
University Teaching Hospital	13	F	ABC 300 mg BD + 3TC 150 mg BD + EFV 600 mg OD	180	2019-05-21	NULL	586	4
University Teaching Hospital	20	M	TDF 300 mg OD + 3TC 300 mg OD + DTG 50 mg OD	180	2016-10-19	0	821	1
University Teaching Hospital	11	M	AZT 300 mg BD + 3TC 150 mg BD + LPV/r iii po BD	180	2013-05-26	8448	369	1
University Teaching Hospital	18	F	TDF 300 mg OD + 3TC 300 mg OD + DTG 50 mg OD	180	2008-11-11	0	670	1
University Teaching Hospital	18	F	AZT 300 mg BD + 3TC 150 mg BD + LPV/r iii po BD	30	2015-08-28	61093	485	4
University Teaching Hospital	19	M	TDF 300 mg OD + 3TC 300 mg OD + DTG 50 mg OD	180	2015-03-20	19	457	1
University Teaching Hospital	16	M	TDF 300 mg OD + 3TC 300 mg OD + DTG 50 mg OD	180	2015-09-30	29	584	1
University Teaching Hospital	14	F	TDF 300 mg OD + 3TC 150 mg BD + EFV 600 mg OD	180	2015-05-06	0	841	2
University Teaching Hospital	62	M	TDF 300 mg OD + 3TC 300 mg OD + DTG 50 mg OD	30	2015-08-24	61	410	1
University Teaching Hospital	37	F	TDF 300 mg OD + 3TC 300 mg OD + DTG 50 mg OD	30	2014-08-28	229	485	1
University Teaching Hospital	41	F	TDF 300 mg OD + 3TC 300 mg OD + DTG 50 mg OD	180	2007-11-02	20	451	1
University Teaching Hospital	49	F	TDF 300 mg OD + 3TC 300 mg OD + DTG 50 mg OD	180	2017-04-07	39	1453	1
University Teaching Hospital	62	M	TDF 300 mg OD + 3TC 300 mg OD + DTG 50 mg OD	180	2008-02-28	0	371	1
University Teaching Hospital	34	M	TDF 300 mg OD + 3TC 300 mg OD + DTG 50 mg OD	180	2018-11-12	0	359	1
University Teaching Hospital	36	F	TDF 300 mg OD + 3TC 300 mg OD + DTG 50 mg OD	180	2006-01-11	752	555	2
University Teaching Hospital	64	M	TDF 300 mg OD + 3TC 300 mg OD + DTG 50 mg OD	180	2012-05-03	51	422	1
University Teaching Hospital	39	F	TDF 300 mg OD + 3TC 300 mg OD + DTG 50 mg OD	180	2014-01-20	0	971	1
University Teaching Hospital	56	F	TDF 300 mg OD + FTC 200 mg OD + EFV 600 mg OD	180	2008-07-01	20	478	2
University Teaching Hospital	29	F	TDF 300 mg OD + 3TC 300 mg OD + DTG 50 mg OD	90	2016-02-09	0	602	1
University Teaching Hospital	48	F	TDF 300 mg OD + 3TC 300 mg OD + DTG 50 mg OD	180	2008-09-04	19	563	1
University Teaching Hospital	35	F	TDF 300 mg OD + 3TC 300 mg OD + DTG 50 mg OD	180	2017-02-28	30	752	1
University Teaching Hospital	51	M	NULL	90	2017-11-20	51	668	1
University Teaching Hospital	35	M	TDF 300 mg OD + 3TC 300 mg OD + DTG 50 mg OD	180	2018-11-17	0	618	2
University Teaching Hospital	42	F	TDF 300 mg OD + 3TC 300 mg OD + DTG 50 mg OD	180	2009-12-23	57	425	4
University Teaching Hospital	34	M	TDF 300 mg OD + 3TC 300 mg OD + DTG 50 mg OD	180	2017-06-05	19	NULL	3
University Teaching Hospital	29	F	TDF 300 mg OD + 3TC 300 mg OD + DTG 50 mg OD	180	2018-11-19	41	626	1
University Teaching Hospital	37	F	TDF 300 mg OD + 3TC 300 mg OD + DTG 50 mg OD	180	2009-04-15	19	489	1
University Teaching Hospital	41	F	TDF 300 mg OD + 3TC 300 mg OD + DTG 50 mg OD	180	2014-06-05	0	488	3
University Teaching Hospital	41	F	TDF 300 mg OD + 3TC 300 mg OD + DTG 50 mg OD	150	2012-07-19	0	1015	3
University Teaching Hospital	22	F	TDF 300 mg OD + FTC 200 mg OD + LPV/r iii BD	30	2012-09-10	49456	NULL	1
University Teaching Hospital	46	M	TDF 300 mg OD + 3TC 300 mg OD + DTG 50 mg OD	180	2006-12-20	771	508	1
University Teaching Hospital	56	M	TDF 300 mg OD + 3TC 300 mg OD + DTG 50 mg OD	180	2016-09-30	20	686	1
University Teaching Hospital	43	M	TDF 300 mg OD + FTC 200 mg OD + EFV 600 mg OD	180	2017-04-20	24706	475	1
University Teaching Hospital	47	M	TDF 300 mg OD + FTC 200 mg OD + EFV 600 mg OD	90	2017-10-09	138	573	1
University Teaching Hospital	23	F	TDF 300 mg OD + 3TC 300 mg OD + DTG 50 mg OD	180	2018-04-10	124	179	1
University Teaching Hospital	44	F	NULL	180	2014-06-06	0	463	3
University Teaching Hospital	44	F	TDF 300 mg OD + FTC 200 mg OD + LPV/r iii BD	30	2015-12-18	25	340	1
University Teaching Hospital	55	M	TDF 300 mg OD + 3TC 300 mg OD + DTG 50 mg OD	180	2017-12-11	0	59	4
University Teaching Hospital	43	M	TDF 300 mg OD + 3TC 300 mg OD + DTG 50 mg OD	180	2016-04-08	20	407	1
University Teaching Hospital	52	M	TDF 300 mg OD + 3TC 300 mg OD + DTG 50 mg OD	180	2018-07-20	0	692	1
University Teaching Hospital	41	F	TDF 300 mg OD + 3TC 300 mg OD + DTG 50 mg OD	180	2014-05-21	19	637	1
University Teaching Hospital	25	F	TDF 300 mg OD + FTC 200 mg OD + LPV/r iii BD	180	2014-11-04	0	607	1
University Teaching Hospital	57	F	TDF 300 mg OD + FTC 200 mg OD + EFV 600 mg OD	180	2014-03-27	0	637	1
University Teaching Hospital	23	F	TDF 300 mg OD + FTC 200 mg OD + EFV 600 mg OD	180	2017-02-08	31	364	1
University Teaching Hospital	54	M	TDF 300 mg OD + 3TC 300 mg OD + DTG 50 mg OD	180	2011-03-02	0	368	1
University Teaching Hospital	45	M	TDF 300 mg OD + FTC 200 mg OD + EFV 600 mg OD	90	2014-10-08	84	481	2
University Teaching Hospital	54	M	TDF 300 mg OD + 3TC 300 mg OD + DTG 50 mg OD	30	2013-08-30	138	1831	3
University Teaching Hospital	27	M	TDF 300 mg OD + FTC 200 mg OD + EFV 600 mg OD	150	2018-02-06	0	158	2
University Teaching Hospital	43	F	ABC 300 mg BD + 3TC 150 mg BD + EFV 600 mg OD	180	2011-06-03	0	524	1
University Teaching Hospital	38	F	TDF 300 mg OD + 3TC 300 mg OD + DTG 50 mg OD	180	2019-02-07	0	684	1
University Teaching Hospital	31	F	TDF 300 mg OD + FTC 200 mg OD + EFV 600 mg OD	90	2015-04-13	274	458	4
University Teaching Hospital	50	F	TDF 300 mg OD + FTC 200 mg OD + EFV 600 mg OD	180	2005-08-21	20	596	3
University Teaching Hospital	55	M	AZT 300 mg BD + 3TC 150 mg BD + LPV/r iii po BD	90	2016-10-12	0	415	1
University Teaching Hospital	57	F	TDF 300 mg OD + 3TC 300 mg OD + DTG 50 mg OD	180	2013-08-23	988	485	1
University Teaching Hospital	55	M	TDF 300 mg OD + 3TC 300 mg OD + DTG 50 mg OD	180	2004-06-29	130	366	3
University Teaching Hospital	42	F	TDF 300 mg OD + 3TC 300 mg OD + DTG 50 mg OD	180	2015-05-04	38	802	4
University Teaching Hospital	38	F	TDF 300 mg OD + 3TC 300 mg OD + DTG 50 mg OD	180	2015-02-02	20	544	1
University Teaching Hospital	46	F	TDF 300 mg OD + 3TC 300 mg OD + DTG 50 mg OD	180	2013-10-09	66	812	1
University Teaching Hospital	64	M	TDF 300 mg OD + 3TC 300 mg OD + DTG 50 mg OD	180	2008-12-18	0	768	4
University Teaching Hospital	58	F	TDF 300 mg OD + FTC 200 mg OD + EFV 600 mg OD	180	2016-07-12	0	347	4
University Teaching Hospital	32	F	TDF 300 mg OD + 3TC 300 mg OD + DTG 50 mg OD	180	2017-07-25	0	225	1
University Teaching Hospital	38	F	TDF 300 mg OD + 3TC 300 mg OD + DTG 50 mg OD	180	2018-09-11	0	520	1
University Teaching Hospital	59	F	TDF 300 mg OD + FTC 200 mg OD + EFV 600 mg OD	180	2010-06-01	0	1182	4
University Teaching Hospital	52	F	TDF 300 mg OD + FTC 200 mg OD + EFV 600 mg OD	180	2012-12-18	20	886	1
University Teaching Hospital	38	M	TDF 300 mg OD + 3TC 300 mg OD + DTG 50 mg OD	180	2014-10-22	20	571	4
University Teaching Hospital	70	M	AZT 300 mg BD + 3TC 150 mg BD + LPV/r iii po BD	180	2011-10-25	NULL	865	1
University Teaching Hospital	65	F	TDF 300 mg OD + 3TC 300 mg OD + DTG 50 mg OD	180	2008-08-18	63	558	3
University Teaching Hospital	48	M	TDF 300 mg OD + FTC 200 mg OD + LPV/r iii BD	180	2013-08-12	19	363	1
University Teaching Hospital	58	F	TDF 300 mg OD + 3TC 300 mg OD + DTG 50 mg OD	180	2019-03-18	114326	619	1
University Teaching Hospital	53	M	TDF 300 mg OD + 3TC 300 mg OD + DTG 50 mg OD	180	2018-06-13	150	240	1
University Teaching Hospital	54	F	TDF 300 mg OD + 3TC 300 mg OD + DTG 50 mg OD	180	2012-03-22	468	503	2
University Teaching Hospital	60	F	TAF OD + 3TC OD + DTG OD	60	2010-10-28	19	433	2
University Teaching Hospital	39	M	TDF 300 mg OD + 3TC 300 mg OD + DTG 50 mg OD	180	2015-07-16	0	355	4
University Teaching Hospital	71	F	TDF 300 mg OD + FTC 200 mg OD + LPV/r iii BD	180	2005-05-18	102	424	3
University Teaching Hospital	24	F	TDF 300 mg OD + 3TC 150 mg BD + EFV 600 mg OD	150	2014-11-17	791591	625	2
University Teaching Hospital	65	F	ABC 300 mg BD + 3TC 150 mg BD + EFV 600 mg OD	120	2017-01-27	0	671	1
University Teaching Hospital	72	M	TDF 300 mg OD + 3TC 300 mg OD + DTG 50 mg OD	180	2014-08-28	480	1000	2
University Teaching Hospital	24	F	TDF 300 mg OD + 3TC 300 mg OD + DTG 50 mg OD	180	2010-12-22	30	462	2
University Teaching Hospital	48	F	AZT 300 mg BD + 3TC 150 mg BD + EFV 600 mg OD	180	2007-01-03	0	437	1
University Teaching Hospital	61	F	TDF 300 mg OD + 3TC 300 mg OD + DTG 50 mg OD	180	2008-03-31	0	507	1
University Teaching Hospital	56	F	ABC 300 mg BD + 3TC 150 mg BD + EFV 600 mg OD	180	2018-02-14	1398	51	1
University Teaching Hospital	68	M	TAF OD + 3TC OD + DTG OD	180	2017-02-06	0	211	3
University Teaching Hospital	49	M	TDF 300 mg OD + 3TC 300 mg OD + DTG 50 mg OD	150	2017-12-21	NULL	508	1
University Teaching Hospital	37	F	TDF 300 mg OD + 3TC 300 mg OD + DTG 50 mg OD	180	2015-02-23	19	537	1
University Teaching Hospital	43	F	TDF 300 mg OD + 3TC 300 mg OD + DTG 50 mg OD	90	2018-07-25	0	457	1
University Teaching Hospital	53	M	TDF 300 mg OD + 3TC 300 mg OD + DTG 50 mg OD	90	2014-06-09	0	378	1
University Teaching Hospital	52	M	TDF 300 mg OD + 3TC 300 mg OD + DTG 50 mg OD	180	2004-04-14	20	613	3
University Teaching Hospital	47	F	TDF 300 mg OD + 3TC 300 mg OD + DTG 50 mg OD	180	2017-11-09	0	209	2
University Teaching Hospital	64	F	TAF OD + 3TC OD + DTG OD	180	2006-12-11	0	510	4
University Teaching Hospital	46	M	TDF 300 mg OD + 3TC 300 mg OD + DTG 50 mg OD	180	2012-08-31	82	364	1
University Teaching Hospital	46	F	AZT 300 mg BD + 3TC 150 mg BD + LPV/r iii po BD	180	2011-12-02	0	331	1
University Teaching Hospital	37	F	TDF 300 mg OD + FTC 200 mg OD + EFV 600 mg OD	180	2010-12-07	0	516	3
University Teaching Hospital	32	F	TDF 300 mg OD + 3TC 300 mg OD + DTG 50 mg OD	180	2007-05-21	0	491	3
University Teaching Hospital	54	M	TDF 300 mg OD + 3TC 300 mg OD + DTG 50 mg OD	180	2012-08-10	29	995	1
University Teaching Hospital	60	F	TDF 300 mg OD + 3TC 300 mg OD + DTG 50 mg OD	180	2016-07-13	34	352	1
University Teaching Hospital	52	M	TDF 300 mg OD + FTC 200 mg OD + LPV/r iii BD	90	2011-08-31	40	344	1
University Teaching Hospital	33	F	TDF 300 mg OD + 3TC 300 mg OD + DTG 50 mg OD	90	2017-05-16	19	253	1
University Teaching Hospital	44	M	TDF 300 mg OD + 3TC 300 mg OD + DTG 50 mg OD	180	2017-11-30	40	473	1
University Teaching Hospital	51	F	TDF 300 mg OD + FTC 200 mg OD + EFV 600 mg OD	180	2017-05-17	20	254	3
University Teaching Hospital	40	F	TDF 300 mg OD + 3TC 300 mg OD + DTG 50 mg OD	150	2014-01-03	0	1193	3
University Teaching Hospital	42	F	TDF 300 mg OD + 3TC 300 mg OD + DTG 50 mg OD	180	2009-01-22	869	680	2
University Teaching Hospital	37	F	TDF 300 mg OD + 3TC 300 mg OD + DTG 50 mg OD	180	2012-09-14	0	419	2
University Teaching Hospital	49	F	TDF 300 mg OD + 3TC 300 mg OD + DTG 50 mg OD	180	2017-07-05	41	344	1
University Teaching Hospital	34	F	TDF 300 mg OD + FTC 200 mg OD + EFV 600 mg OD	180	2018-05-23	19	423	1
University Teaching Hospital	31	M	TDF 300 mg OD + 3TC 300 mg OD + DTG 50 mg OD	180	2017-04-01	40	130	1
University Teaching Hospital	52	F	TDF 300 mg OD + FTC 200 mg OD + EFV 600 mg OD	30	2011-01-20	294	60	2
University Teaching Hospital	31	F	TDF 300 mg OD + 3TC 300 mg OD + DTG 50 mg OD	180	2017-12-01	0	543	1
University Teaching Hospital	52	M	TDF 300 mg OD + 3TC 300 mg OD + DTG 50 mg OD	180	2011-11-17	29	299	3
University Teaching Hospital	34	F	TDF 300 mg OD + 3TC 300 mg OD + DTG 50 mg OD	30	2013-05-06	19	263	3
University Teaching Hospital	49	F	TDF 300 mg OD + FTC 200 mg OD + EFV 600 mg OD	180	2014-11-18	NULL	NULL	3
University Teaching Hospital	34	F	TDF 300 mg OD + 3TC 300 mg OD + DTG 50 mg OD	180	2011-10-13	20	738	4
University Teaching Hospital	41	F	TDF 300 mg OD + 3TC 300 mg OD + DTG 50 mg OD	180	2016-04-11	0	496	1
University Teaching Hospital	36	F	TDF 300 mg OD + 3TC 300 mg OD + DTG 50 mg OD	180	2014-07-04	20	312	2
University Teaching Hospital	50	F	TDF 300 mg OD + 3TC 300 mg OD + DTG 50 mg OD	90	2015-01-28	0	450	1
University Teaching Hospital	24	M	TDF 300 mg OD + 3TC 300 mg OD + DTG 50 mg OD	30	2015-02-10	8609	335	1
University Teaching Hospital	43	M	TDF 300 mg OD + 3TC 300 mg OD + DTG 50 mg OD	180	2015-08-19	2340	716	4
University Teaching Hospital	50	F	TDF 300 mg OD + 3TC 300 mg OD + DTG 50 mg OD	180	2004-04-19	0	658	3
University Teaching Hospital	29	F	TDF 300 mg OD + FTC 200 mg OD + NVP 200 mg BD	30	2013-07-08	31	215	1
University Teaching Hospital	39	M	TDF 300 mg OD + 3TC 300 mg OD + DTG 50 mg OD	180	2017-04-10	19	332	4
University Teaching Hospital	55	M	TDF 300 mg OD + 3TC 300 mg OD + DTG 50 mg OD	90	2012-02-25	0	1047	1
University Teaching Hospital	32	F	TDF 300 mg OD + 3TC 300 mg OD + DTG 50 mg OD	90	2017-03-09	NULL	200	1
University Teaching Hospital	23	F	AZT 300 mg BD + 3TC 150 mg BD + LPV/r iii po BD	30	2015-01-06	0	178	3
University Teaching Hospital	52	M	TDF 300 mg OD + FTC 200 mg OD + EFV 600 mg OD	180	2009-05-19	56	447	1
University Teaching Hospital	53	M	TDF 300 mg OD + FTC 200 mg OD + EFV 600 mg OD	180	2010-06-30	0	309	4
University Teaching Hospital	49	F	ABC 300 mg BD + 3TC 150 mg BD + EFV 600 mg OD	90	2017-12-11	0	331	1
University Teaching Hospital	50	F	TDF 300 mg OD + 3TC 300 mg OD + DTG 50 mg OD	30	2009-02-04	0	551	4
University Teaching Hospital	44	M	TDF 300 mg OD + 3TC 300 mg OD + DTG 50 mg OD	150	2011-09-08	20	270	3
University Teaching Hospital	40	F	TDF 300 mg OD + FTC 200 mg OD + EFV 600 mg OD	180	2016-12-07	28	111	1
University Teaching Hospital	42	F	TDF 300 mg OD + 3TC 150 mg BD + EFV 600 mg OD	180	2015-07-13	0	543	1
University Teaching Hospital	54	F	TDF 300 mg OD + 3TC 300 mg OD + DTG 50 mg OD	180	2012-08-10	0	234	1
University Teaching Hospital	74	M	TDF 300 mg OD + 3TC 300 mg OD + DTG 50 mg OD	180	2016-05-19	25	309	1
University Teaching Hospital	44	M	AZT 300 mg BD + 3TC 150 mg BD + LPV/r iii po BD	180	2016-12-09	0	345	1
University Teaching Hospital	28	M	ABC 300 mg BD + AZT 300 mg BD + 3TC 150 mg BD	180	2016-08-25	0	188	1
University Teaching Hospital	52	F	TDF 300 mg OD + 3TC 300 mg OD + DTG 50 mg OD	180	2013-07-17	0	393	1
University Teaching Hospital	20	F	TDF 300 mg OD + 3TC 300 mg OD + DTG 50 mg OD	180	2016-11-15	0	667	1
University Teaching Hospital	30	F	AZT 300 mg BD + 3TC 150 mg BD + LPV/r iii po BD	30	2014-12-16	0	396	1
University Teaching Hospital	51	M	TDF 300 mg OD + FTC 200 mg OD + EFV 600 mg OD	180	2006-11-27	0	420	3
University Teaching Hospital	28	M	NULL	180	2015-06-26	NULL	668	1
University Teaching Hospital	34	F	TDF 300 mg OD + 3TC 300 mg OD + DTG 50 mg OD	90	2015-03-19	20	976	1
University Teaching Hospital	58	F	TDF 300 mg OD + 3TC 300 mg OD + DTG 50 mg OD	180	2007-11-09	19	578	4
University Teaching Hospital	69	M	TDF 300 mg OD + 3TC 300 mg OD + DTG 50 mg OD	90	2007-11-21	0	738	1
University Teaching Hospital	51	M	TDF 300 mg OD + FTC 200 mg OD + EFV 600 mg OD	180	2018-02-26	19	161	1
University Teaching Hospital	45	M	TDF 300 mg OD + 3TC 300 mg OD + DTG 50 mg OD	180	2012-08-10	138	364	4
University Teaching Hospital	43	M	TDF 300 mg OD + 3TC 300 mg OD + DTG 50 mg OD	180	2014-02-17	27	467	1
University Teaching Hospital	48	M	TDF 300 mg OD + FTC 200 mg OD + EFV 600 mg OD	90	2016-09-26	137	10	1
University Teaching Hospital	48	M	TDF 300 mg OD + 3TC 300 mg OD + DTG 50 mg OD	30	2017-08-30	284220	300	1
University Teaching Hospital	22	M	TDF 300 mg OD + 3TC 300 mg OD + DTG 50 mg OD	180	2006-02-16	0	458	1
University Teaching Hospital	30	M	TDF 300 mg OD + 3TC 300 mg OD + DTG 50 mg OD	180	2018-10-01	30	490	3
University Teaching Hospital	46	F	TDF 300 mg OD + 3TC 300 mg OD + DTG 50 mg OD	180	2006-11-24	0	958	3
University Teaching Hospital	49	M	TDF 300 mg OD + FTC 200 mg OD + EFV 600 mg OD	30	2016-11-30	136006	8	1
University Teaching Hospital	46	M	TDF 300 mg OD + 3TC 300 mg OD + DTG 50 mg OD	180	2011-06-15	NULL	533	1
University Teaching Hospital	40	M	TDF 300 mg OD + 3TC 300 mg OD + DTG 50 mg OD	150	2018-01-24	19	331	1
University Teaching Hospital	53	M	TDF 300 mg OD + FTC 200 mg OD + EFV 600 mg OD	30	2012-05-28	95	510	1
University Teaching Hospital	23	M	TDF 300 mg OD + 3TC 300 mg OD + DTG 50 mg OD	180	2016-02-05	19	224	1
University Teaching Hospital	56	F	TDF 300 mg OD + 3TC 300 mg OD + DTG 50 mg OD	180	2018-09-05	26	283	1
University Teaching Hospital	18	M	AZT 300 mg BD + 3TC 150 mg BD + LPV/r iii po BD	30	2016-05-31	214000	6	3
University Teaching Hospital	43	M	TDF 300 mg OD + 3TC 300 mg OD + DTG 50 mg OD	180	2015-09-04	0	19	3
University Teaching Hospital	59	M	TDF 300 mg OD + 3TC 300 mg OD + DTG 50 mg OD	180	2019-04-26	0	423	1
University Teaching Hospital	39	M	TDF 300 mg OD + 3TC 300 mg OD + DTG 50 mg OD	180	2013-10-15	0	440	4
University Teaching Hospital	24	F	TDF 300 mg OD + 3TC 300 mg OD + DTG 50 mg OD	180	2017-06-13	486	343	1
University Teaching Hospital	28	M	TDF 300 mg OD + 3TC 300 mg OD + DTG 50 mg OD	180	2013-01-08	0	399	1
University Teaching Hospital	62	M	TDF 300 mg OD + FTC 200 mg OD + EFV 600 mg OD	180	2004-06-08	0	671	4
University Teaching Hospital	43	M	AZT 300 mg BD + 3TC 150 mg BD + LPV/r iii po BD	30	2009-11-23	0	128	1
University Teaching Hospital	32	M	NULL	30	2016-11-11	0	2	3
University Teaching Hospital	40	F	TDF 300 mg OD + 3TC 300 mg OD + DTG 50 mg OD	90	2016-08-17	0	189	1
University Teaching Hospital	47	F	TDF 300 mg OD + FTC 200 mg OD + EFV 600 mg OD	30	2010-02-18	19	548	1
University Teaching Hospital	26	M	AZT 300 mg BD + 3TC 150 mg BD + LPV/r iii po BD	180	2015-10-20	0	193	3
University Teaching Hospital	44	F	TDF 300 mg OD + 3TC 300 mg OD + DTG 50 mg OD	30	2006-11-22	118	1004	3
University Teaching Hospital	44	M	AZT 300 mg BD + 3TC 150 mg BD + LPV/r iii po BD	90	2009-10-30	NULL	473	4
University Teaching Hospital	18	F	TDF 300 mg OD + 3TC 300 mg OD + DTG 50 mg OD	180	2017-10-23	NULL	532	1
University Teaching Hospital	49	M	TDF 300 mg OD + 3TC 300 mg OD + DTG 50 mg OD	180	2015-04-08	19	220	3
University Teaching Hospital	31	F	TAF OD + 3TC OD + DTG OD	180	2017-05-24	100	572	1
University Teaching Hospital	65	M	TDF 300 mg OD + 3TC 300 mg OD + DTG 50 mg OD	180	2013-02-25	42	732	4
University Teaching Hospital	52	M	TDF 300 mg OD + 3TC 300 mg OD + DTG 50 mg OD	180	2018-11-06	0	125	1
University Teaching Hospital	29	F	TDF 300 mg OD + 3TC 300 mg OD + DTG 50 mg OD	90	2018-01-25	29	1229	1
University Teaching Hospital	56	F	TDF 300 mg OD + FTC 200 mg OD + EFV 600 mg OD	30	2012-09-06	0	839	4
University Teaching Hospital	39	M	TDF 300 mg OD + 3TC 300 mg OD + DTG 50 mg OD	90	2018-08-13	0	240	3
University Teaching Hospital	64	M	TDF 300 mg OD + 3TC 300 mg OD + DTG 50 mg OD	60	2012-11-29	20	332	1
University Teaching Hospital	67	M	TDF 300 mg OD + 3TC 300 mg OD + DTG 50 mg OD	90	2018-06-26	0	305	2
University Teaching Hospital	43	M	TDF 300 mg OD + 3TC 300 mg OD + DTG 50 mg OD	60	2011-09-15	19	463	4
University Teaching Hospital	40	F	TDF 300 mg OD + FTC 200 mg OD + EFV 600 mg OD	15	2015-06-18	NULL	NULL	3
University Teaching Hospital	23	M	TDF 300 mg OD + 3TC 300 mg OD + DTG 50 mg OD	180	2018-02-22	0	520	1
University Teaching Hospital	33	F	TDF 300 mg OD + 3TC 300 mg OD + DTG 50 mg OD	180	2018-07-04	76	497	1
University Teaching Hospital	54	M	TDF 300 mg OD + 3TC 300 mg OD + DTG 50 mg OD	180	2007-06-14	0	314	4
University Teaching Hospital	23	F	TDF 300 mg OD + 3TC 300 mg OD + DTG 50 mg OD	180	2016-11-22	0	1018	1
University Teaching Hospital	49	F	TDF 300 mg OD + 3TC 150 mg BD + EFV 600 mg OD	180	2013-06-03	49	1135	1
University Teaching Hospital	63	F	TDF 300 mg OD + 3TC 300 mg OD + DTG 50 mg OD	180	2009-01-09	48	316	4
University Teaching Hospital	42	M	TDF 300 mg OD + 3TC 300 mg OD + DTG 50 mg OD	30	2006-08-14	0	248	2
University Teaching Hospital	47	M	NULL	30	2019-02-18	NULL	NULL	1
University Teaching Hospital	68	F	TDF 300 mg OD + FTC 200 mg OD + EFV 600 mg OD	180	2008-07-30	19	397	3
University Teaching Hospital	57	M	TDF 300 mg OD + 3TC 300 mg OD + DTG 50 mg OD	180	2015-10-06	0	591	1
University Teaching Hospital	48	F	TDF 300 mg OD + 3TC 300 mg OD + DTG 50 mg OD	150	2009-10-14	0	737	4
University Teaching Hospital	73	M	TDF 300 mg OD + FTC 200 mg OD + EFV 600 mg OD	180	2015-09-28	0	743	3
University Teaching Hospital	37	F	TDF 300 mg OD + 3TC 300 mg OD + DTG 50 mg OD	180	2015-09-28	797	201	4
University Teaching Hospital	41	F	TDF 300 mg OD + FTC 200 mg OD + EFV 600 mg OD	30	2014-03-10	1079057	2	1
University Teaching Hospital	63	M	TDF 300 mg OD + 3TC 300 mg OD + DTG 50 mg OD	30	2004-06-23	548	619	3
University Teaching Hospital	40	M	TDF 300 mg OD + FTC 200 mg OD + EFV 600 mg OD	30	2017-03-03	0	92	3
University Teaching Hospital	57	F	TDF 300 mg OD + 3TC 300 mg OD + DTG 50 mg OD	90	2008-04-30	29	414	3
University Teaching Hospital	51	F	TDF 300 mg OD + 3TC 300 mg OD + DTG 50 mg OD	180	2014-03-24	42	439	3
University Teaching Hospital	43	F	TDF 300 mg OD + 3TC 300 mg OD + DTG 50 mg OD	180	2018-10-30	0	865	1
University Teaching Hospital	37	F	TDF 300 mg OD + FTC 200 mg OD + EFV 600 mg OD	90	2015-08-24	NULL	648	1
University Teaching Hospital	53	F	TDF 300 mg OD + FTC 200 mg OD + EFV 600 mg OD	180	2006-01-05	64	390	3
University Teaching Hospital	29	F	TDF 300 mg OD + 3TC 300 mg OD + DTG 50 mg OD	180	2018-09-12	0	873	1
University Teaching Hospital	38	F	AZT 300 mg BD + 3TC 150 mg BD + LPV/r iii po BD	59	2009-06-29	32231	526	1
University Teaching Hospital	66	F	AZT 300 mg BD + 3TC 150 mg BD + LPV/r iii po BD	180	2010-11-03	53	352	3
University Teaching Hospital	39	F	TDF 300 mg OD + 3TC 300 mg OD + DTG 50 mg OD	120	2009-09-15	0	635	4
University Teaching Hospital	24	F	TDF 300 mg OD + 3TC 300 mg OD + DTG 50 mg OD	90	2018-05-10	0	305	1
University Teaching Hospital	58	M	TDF 300 mg OD + FTC 200 mg OD + EFV 600 mg OD	180	2016-12-12	21	304	1
University Teaching Hospital	69	F	TDF 300 mg OD + 3TC 150 mg BD + EFV 600 mg OD	180	2012-08-10	35	290	3
University Teaching Hospital	43	F	AZT 300 mg BD + 3TC 150 mg BD + LPV/r iii po BD	180	2011-12-20	126	233	4
University Teaching Hospital	35	M	TDF 300 mg OD + 3TC 300 mg OD + DTG 50 mg OD	180	2016-04-29	0	341	1
University Teaching Hospital	33	F	TDF 300 mg OD + FTC 200 mg OD + EFV 600 mg OD	30	2017-03-21	68921	38	1
University Teaching Hospital	37	M	TDF 300 mg OD + FTC 200 mg OD + EFV 600 mg OD	180	2015-02-02	0	NULL	1
University Teaching Hospital	50	F	TDF 300 mg OD + 3TC 300 mg OD + DTG 50 mg OD	180	2006-10-31	0	752	3
University Teaching Hospital	42	F	TDF 300 mg OD + 3TC 300 mg OD + DTG 50 mg OD	180	2018-11-05	20	213	3
University Teaching Hospital	43	M	TDF 300 mg OD + 3TC 300 mg OD + DTG 50 mg OD	180	2016-02-05	0	633	1
University Teaching Hospital	30	F	TDF 300 mg OD + 3TC 300 mg OD + DTG 50 mg OD	180	2020-09-17	20	374	1
University Teaching Hospital	55	F	TDF 300 mg OD + FTC 200 mg OD + EFV 600 mg OD	180	2007-07-09	0	377	4
University Teaching Hospital	57	F	TDF 300 mg OD + 3TC 300 mg OD + DTG 50 mg OD	180	2009-05-29	148	538	3
University Teaching Hospital	71	M	TDF 300 mg OD + 3TC 300 mg OD + DTG 50 mg OD	180	2006-09-25	0	270	1
University Teaching Hospital	53	F	TDF 300 mg OD + FTC 200 mg OD + EFV 600 mg OD	30	2006-01-18	19	710	3
University Teaching Hospital	51	F	TDF 300 mg OD + 3TC 300 mg OD + DTG 50 mg OD	180	2017-01-26	0	610	1
University Teaching Hospital	58	M	TDF 300 mg OD + FTC 200 mg OD + EFV 600 mg OD	180	2013-02-28	0	654	1
University Teaching Hospital	52	M	TDF 300 mg OD + FTC 200 mg OD + EFV 600 mg OD	180	2013-10-30	29	513	1
University Teaching Hospital	55	M	TDF 300 mg OD + 3TC 300 mg OD + DTG 50 mg OD	180	2007-11-23	0	511	3
University Teaching Hospital	58	F	TDF 300 mg OD + 3TC 300 mg OD + DTG 50 mg OD	180	2014-09-16	38	571	3
University Teaching Hospital	57	F	TDF 300 mg OD + FTC 200 mg OD + EFV 600 mg OD	30	2016-03-11	42	NULL	1
University Teaching Hospital	35	F	TDF 300 mg OD + 3TC 300 mg OD + DTG 50 mg OD	180	2013-04-30	0	487	1
University Teaching Hospital	24	F	TDF 300 mg OD + 3TC 300 mg OD + DTG 50 mg OD	35	2014-12-16	62	715	1
University Teaching Hospital	81	M	TDF 300 mg OD + 3TC 300 mg OD + DTG 50 mg OD	180	2016-11-17	0	357	1
University Teaching Hospital	49	M	TDF 300 mg OD + FTC 200 mg OD + LPV/r iii BD	30	2008-03-07	20	457	3
University Teaching Hospital	51	M	TDF 300 mg OD + FTC 200 mg OD + EFV 600 mg OD	180	2016-07-12	19	541	1
University Teaching Hospital	51	M	TDF 300 mg OD + 3TC 300 mg OD + DTG 50 mg OD	180	2009-05-04	0	230	4
University Teaching Hospital	42	F	TDF 300 mg OD + 3TC 300 mg OD + DTG 50 mg OD	180	2004-08-06	0	649	4
University Teaching Hospital	55	M	ABC 300 mg BD + 3TC 150 mg BD + EFV 600 mg OD	180	2014-02-25	0	162	1
University Teaching Hospital	31	F	TDF 300 mg OD + 3TC 300 mg OD + DTG 50 mg OD	150	2017-05-18	218	493	1
University Teaching Hospital	52	F	TDF 300 mg OD + FTC 200 mg OD + EFV 600 mg OD	180	2010-02-04	39	674	1
University Teaching Hospital	45	F	TDF 300 mg OD + 3TC 300 mg OD + DTG 50 mg OD	180	2016-08-10	0	1200	1
University Teaching Hospital	28	M	TDF 300 mg OD + 3TC 300 mg OD + DTG 50 mg OD	180	2008-04-07	19	111	3
University Teaching Hospital	61	M	TDF 300 mg OD + 3TC 300 mg OD + DTG 50 mg OD	180	2007-12-24	5749	624	2
University Teaching Hospital	51	M	TDF 300 mg OD + 3TC 300 mg OD + DTG 50 mg OD	120	2008-10-07	0	765	3
University Teaching Hospital	58	F	TDF 300 mg OD + FTC 200 mg OD + EFV 600 mg OD	180	2010-06-28	39	600	1
University Teaching Hospital	80	F	TDF 300 mg OD + FTC 200 mg OD + EFV 600 mg OD	180	2016-12-27	NULL	201	3
University Teaching Hospital	38	F	TDF 300 mg OD + 3TC 300 mg OD + DTG 50 mg OD	180	2010-05-31	39	626	1
University Teaching Hospital	36	F	TDF 300 mg OD + 3TC 300 mg OD + DTG 50 mg OD	90	2016-09-29	0	237	1
University Teaching Hospital	51	M	TDF 300 mg OD + FTC 200 mg OD + EFV 600 mg OD	180	2015-03-10	20	221	1
University Teaching Hospital	48	F	TDF 300 mg OD + 3TC 300 mg OD + DTG 50 mg OD	180	2016-11-10	NULL	228	1
University Teaching Hospital	43	M	TDF 300 mg OD + 3TC 300 mg OD + DTG 50 mg OD	180	2017-02-22	19	469	1
University Teaching Hospital	42	F	TDF 300 mg OD + 3TC 300 mg OD + DTG 50 mg OD	90	2013-10-15	0	300	1
University Teaching Hospital	39	M	TDF 300 mg OD + 3TC 300 mg OD + DTG 50 mg OD	180	2016-01-12	0	234	4
University Teaching Hospital	45	F	AZT 300 mg BD + 3TC 150 mg BD + LPV/r iii po BD	180	2017-01-09	0	654	1
University Teaching Hospital	65	F	TDF 300 mg OD + 3TC 300 mg OD + DTG 50 mg OD	180	2015-04-15	0	364	3
University Teaching Hospital	23	F	TDF 300 mg OD + 3TC 300 mg OD + DTG 50 mg OD	60	2016-10-04	29	390	1
University Teaching Hospital	38	F	AZT 300 mg BD + 3TC 150 mg BD + LPV/r iii po BD	90	2010-03-11	13223	417	4
University Teaching Hospital	49	F	TDF 300 mg OD + 3TC 300 mg OD + DTG 50 mg OD	180	2006-04-03	19	554	1
University Teaching Hospital	34	M	NULL	30	2017-05-19	288	499	NULL
University Teaching Hospital	61	F	TDF 300 mg OD + 3TC 300 mg OD + DTG 50 mg OD	30	2008-11-26	174	716	2
University Teaching Hospital	36	M	TDF 300 mg OD + 3TC 300 mg OD + DTG 50 mg OD	180	2018-03-13	NULL	18	4
University Teaching Hospital	53	M	TDF 300 mg OD + 3TC 300 mg OD + DTG 50 mg OD	180	2011-10-07	0	705	2
University Teaching Hospital	39	M	TDF 300 mg OD + 3TC 300 mg OD + DTG 50 mg OD	180	2016-05-03	20	278	1
University Teaching Hospital	68	M	TDF 300 mg OD + 3TC 300 mg OD + DTG 50 mg OD	90	2018-01-17	118	23	3
University Teaching Hospital	68	F	TAF OD + 3TC OD + DTG OD	180	2018-03-14	277	603	1
University Teaching Hospital	36	F	TDF 300 mg OD + 3TC 300 mg OD + DTG 50 mg OD	180	2018-04-19	47	225	1
University Teaching Hospital	30	F	TDF 300 mg OD + 3TC 300 mg OD + DTG 50 mg OD	180	2019-01-17	19	199	1
University Teaching Hospital	49	M	TDF 300 mg OD + 3TC 300 mg OD + DTG 50 mg OD	180	2012-12-17	19	278	1
University Teaching Hospital	40	F	TDF 300 mg OD + 3TC 300 mg OD + DTG 50 mg OD	180	2015-01-16	19	336	3
University Teaching Hospital	46	M	TDF 300 mg OD + 3TC 300 mg OD + DTG 50 mg OD	180	2017-09-06	0	398	1
University Teaching Hospital	67	M	AZT 300 mg BD + 3TC 150 mg BD + LPV/r iii po BD	180	2017-02-06	19	351	1
University Teaching Hospital	53	F	TDF 300 mg OD + FTC 200 mg OD + EFV 600 mg OD	180	2008-05-09	25	858	1
University Teaching Hospital	47	F	TDF 300 mg OD + 3TC 300 mg OD + DTG 50 mg OD	30	2017-07-27	0	642	1
University Teaching Hospital	36	M	TDF 300 mg OD + 3TC 300 mg OD + DTG 50 mg OD	180	2016-11-30	NULL	557	1
University Teaching Hospital	58	F	TDF 300 mg OD + 3TC 300 mg OD + DTG 50 mg OD	180	2015-05-11	179	402	3
University Teaching Hospital	43	F	TDF 300 mg OD + 3TC 300 mg OD + DTG 50 mg OD	90	2014-10-22	NULL	507	1
University Teaching Hospital	57	F	TDF 300 mg OD + 3TC 300 mg OD + DTG 50 mg OD	120	2015-06-16	19	167	3
University Teaching Hospital	49	M	TDF 300 mg OD + 3TC 300 mg OD + DTG 50 mg OD	180	2010-10-07	0	284	4
University Teaching Hospital	41	F	TDF 300 mg OD + 3TC 300 mg OD + DTG 50 mg OD	180	2018-01-29	19	758	1
University Teaching Hospital	27	F	TDF 300 mg OD + FTC 200 mg OD + EFV 600 mg OD	30	2013-01-30	273	427	1
University Teaching Hospital	52	F	TDF 300 mg OD + 3TC 300 mg OD + DTG 50 mg OD	180	2008-09-08	0	674	1
University Teaching Hospital	65	F	TDF 300 mg OD + 3TC 300 mg OD + DTG 50 mg OD	180	2015-04-15	0	854	2
University Teaching Hospital	40	F	TDF 300 mg OD + 3TC 300 mg OD + DTG 50 mg OD	180	2004-11-09	0	968	3
University Teaching Hospital	46	F	TDF 300 mg OD + FTC 200 mg OD + EFV 600 mg OD	180	2011-06-22	19	275	2
University Teaching Hospital	50	M	AZT 300 mg BD + 3TC 150 mg BD + LPV/r iii po BD	180	2016-12-29	6756	195	1
University Teaching Hospital	41	M	TDF 300 mg OD + 3TC 300 mg OD + DTG 50 mg OD	90	2016-08-31	177	510	1
University Teaching Hospital	52	F	TDF 300 mg OD + FTC 200 mg OD + EFV 600 mg OD	180	2016-05-06	0	627	1
University Teaching Hospital	38	M	TDF 300 mg OD + 3TC 300 mg OD + DTG 50 mg OD	180	2017-02-23	57	142	4
University Teaching Hospital	22	M	AZT 300 mg BD + 3TC 150 mg BD + LPV/r iii po BD	90	2014-11-24	0	0	4
University Teaching Hospital	48	M	TDF 300 mg OD + FTC 200 mg OD + EFV 600 mg OD	180	2014-09-05	0	468	1
University Teaching Hospital	62	M	TDF 300 mg OD + FTC 200 mg OD + EFV 600 mg OD	180	2015-06-11	0	373	3
University Teaching Hospital	53	M	TDF 300 mg OD + 3TC 300 mg OD + DTG 50 mg OD	180	2011-10-12	19	346	4
University Teaching Hospital	53	M	TDF 300 mg OD + 3TC 300 mg OD + DTG 50 mg OD	180	2018-12-24	NULL	3	1
University Teaching Hospital	41	F	TDF 300 mg OD + 3TC 300 mg OD + DTG 50 mg OD	150	2012-11-16	0	805	1
University Teaching Hospital	67	M	TDF 300 mg OD + 3TC 300 mg OD + DTG 50 mg OD	30	2016-05-20	99556	142	3
University Teaching Hospital	60	M	AZT 300 mg BD + 3TC 150 mg BD + LPV/r iii po BD	180	2006-10-30	317000	85	1
University Teaching Hospital	45	M	AZT 300 mg BD + 3TC 150 mg BD + LPV/r iii po BD	180	2012-12-28	50	224	1
University Teaching Hospital	24	F	TDF 300 mg OD + 3TC 300 mg OD + DTG 50 mg OD	180	2015-05-08	29	232	3
University Teaching Hospital	48	M	TDF 300 mg OD + 3TC 300 mg OD + DTG 50 mg OD	180	2015-03-26	0	824	3
University Teaching Hospital	46	M	TDF 300 mg OD + 3TC 300 mg OD + DTG 50 mg OD	180	2016-10-12	0	137	1
University Teaching Hospital	60	F	TDF 300 mg OD + FTC 200 mg OD + EFV 600 mg OD	180	2008-03-04	39	472	1
University Teaching Hospital	47	F	TDF 300 mg OD + FTC 200 mg OD + EFV 600 mg OD	180	2017-08-14	20	244	2
University Teaching Hospital	43	F	TDF 300 mg OD + 3TC 300 mg OD + DTG 50 mg OD	180	2010-03-31	0	560	1
University Teaching Hospital	39	F	TDF 300 mg OD + 3TC 300 mg OD + DTG 50 mg OD	180	2016-07-21	0	463	1
University Teaching Hospital	56	F	AZT 300 mg BD + 3TC 150 mg BD + LPV/r iii po BD	180	2014-08-05	0	870	2
University Teaching Hospital	50	M	TDF 300 mg OD + 3TC 300 mg OD + DTG 50 mg OD	180	2016-04-06	0	845	2
University Teaching Hospital	63	M	TDF 300 mg OD + FTC 200 mg OD + EFV 600 mg OD	180	2011-10-20	19	272	1
University Teaching Hospital	41	F	TDF 300 mg OD + 3TC 300 mg OD + DTG 50 mg OD	180	2012-03-02	19	438	1
University Teaching Hospital	35	F	AZT 300 mg BD + 3TC 150 mg BD + LPV/r iii po BD	90	2010-09-22	0	439	4
University Teaching Hospital	30	F	TDF 300 mg OD + 3TC 300 mg OD + DTG 50 mg OD	180	2017-05-03	19	572	1
University Teaching Hospital	52	F	TDF 300 mg OD + 3TC 300 mg OD + DTG 50 mg OD	180	2014-10-29	NULL	626	1
University Teaching Hospital	57	M	TDF 300 mg OD + 3TC 300 mg OD + DTG 50 mg OD	180	2006-02-27	0	573	4
University Teaching Hospital	46	F	TDF 300 mg OD + FTC 200 mg OD + EFV 600 mg OD	180	2017-04-10	0	668	1
University Teaching Hospital	39	M	TDF 300 mg OD + 3TC 300 mg OD + DTG 50 mg OD	180	2017-02-07	23	331	1
University Teaching Hospital	36	F	TDF 300 mg OD + 3TC 300 mg OD + DTG 50 mg OD	180	2018-07-09	0	312	2
University Teaching Hospital	40	F	TDF 300 mg OD + 3TC 300 mg OD + DTG 50 mg OD	150	2017-11-06	19	541	1
University Teaching Hospital	65	M	TDF 300 mg OD + FTC 200 mg OD + EFV 600 mg OD	180	2011-10-25	NULL	504	1
University Teaching Hospital	16	F	TDF 300 mg OD + 3TC 300 mg OD + DTG 50 mg OD	180	2014-10-27	0	762	1
University Teaching Hospital	9	M	ABC 300 mg BD + 3TC 150 mg BD + LPV/r iii po BD	180	2015-01-15	29	1133	1
University Teaching Hospital	18	M	TDF 300 mg OD + 3TC 300 mg OD + DTG 50 mg OD	180	2019-05-21	593911	302	1
University Teaching Hospital	16	M	TDF 300 mg OD + 3TC 300 mg OD + DTG 50 mg OD	180	2014-12-31	29	839	1
University Teaching Hospital	21	F	TDF 300 mg OD + 3TC 300 mg OD + DTG 50 mg OD	180	2014-12-17	0	668	1
University Teaching Hospital	12	F	ABC 300 mg BD + 3TC 150 mg BD + EFV 600 mg OD	80	2017-01-04	29	1124	1
University Teaching Hospital	10	M	AZT 300 mg BD + 3TC 150 mg BD + LPV/r iii po BD	180	2012-12-12	0	682	1
University Teaching Hospital	9	F	AZT 300 mg BD + 3TC 150 mg BD + LPV/r iii po BD	91	2014-12-11	61	1736	3
University Teaching Hospital	20	M	ABC 300 mg BD + 3TC 150 mg BD + LPV/r iii po BD	30	2015-01-23	313	128	1
University Teaching Hospital	5	F	ABC 300 mg BD + 3TC 150 mg BD + LPV/r iii po BD	91	2019-11-22	NULL	1334	1
University Teaching Hospital	14	M	TDF 300 mg OD + 3TC 300 mg OD + DTG 50 mg OD	180	2016-12-16	308	1165	1
University Teaching Hospital	20	M	TDF 300 mg OD + FTC 200 mg OD + EFV 600 mg OD	180	2015-03-05	56880	345	1
University Teaching Hospital	18	F	TDF 300 mg OD + 3TC 300 mg OD + DTG 50 mg OD	180	2020-01-31	NULL	618	1
University Teaching Hospital	12	M	TDF 300 mg OD + 3TC 300 mg OD + DTG 50 mg OD	180	2013-07-11	0	770	1
University Teaching Hospital	7	M	ABC 300 mg BD + 3TC 150 mg BD + EFV 600 mg OD	90	2016-02-18	29	914	3
University Teaching Hospital	20	M	TDF 300 mg OD + 3TC 300 mg OD + DTG 50 mg OD	180	2009-04-26	0	489	1
University Teaching Hospital	16	M	TDF 300 mg OD + 3TC 300 mg OD + DTG 50 mg OD	180	2007-02-11	29	612	1
University Teaching Hospital	5	M	ABC 300 mg BD + 3TC 150 mg BD + LPV/r iii po BD	45	2018-11-07	47383	1068	1
University Teaching Hospital	7	M	ABC 300 mg BD + 3TC 150 mg BD + LPV/r iii po BD	100	2016-10-20	32	1914	3
University Teaching Hospital	13	M	ABC 300 mg BD + 3TC 150 mg BD + LPV/r iii po BD	180	2014-12-19	0	824	4
University Teaching Hospital	6	F	ABC 300 mg BD + 3TC 150 mg BD + LPV/r iii po BD	33	2018-05-24	62	939	4
University Teaching Hospital	11	F	ABC 300 mg BD + 3TC 150 mg BD + LPV/r iii po BD	180	2015-02-06	30	1313	4
University Teaching Hospital	18	F	TDF 300 mg OD + 3TC 300 mg OD + DTG 50 mg OD	180	2006-11-06	89	722	1
University Teaching Hospital	24	F	TDF 300 mg OD + FTC 200 mg OD + EFV 600 mg OD	180	2019-04-18	94867	290	4
University Teaching Hospital	20	F	TDF 300 mg OD + 3TC 300 mg OD + DTG 50 mg OD	180	2014-11-19	0	418	4
University Teaching Hospital	14	M	TDF 300 mg OD + 3TC 300 mg OD + DTG 50 mg OD	180	2006-07-09	0	616	4
University Teaching Hospital	9	F	ABC 300 mg BD + 3TC 150 mg BD + LPV/r iii po BD	180	2014-09-18	913	998	1
University Teaching Hospital	8	M	ABC 300 mg BD + 3TC 150 mg BD + LPV/r iii po BD	180	2018-07-12	19	776	1
University Teaching Hospital	3	M	ABC 300 mg BD + 3TC 150 mg BD + LPV/r iii po BD	90	2019-12-10	NULL	1252	1
University Teaching Hospital	15	M	TDF 300 mg OD + 3TC 300 mg OD + DTG 50 mg OD	34	2014-10-31	0	631	2
University Teaching Hospital	7	M	ABC 300 mg BD + 3TC 150 mg BD + LPV/r iii po BD	180	2018-07-12	30	499	1
University Teaching Hospital	17	M	TDF 300 mg OD + 3TC 300 mg OD + DTG 50 mg OD	90	2014-11-03	1151	719	1
University Teaching Hospital	20	M	ABC 300 mg BD + 3TC 150 mg BD + EFV 600 mg OD	180	2017-12-01	0	448	3
University Teaching Hospital	16	M	AZT 300 mg BD + 3TC 150 mg BD + LPV/r iii po BD	180	2015-04-16	0	1014	1
University Teaching Hospital	16	M	TDF 300 mg OD + 3TC 300 mg OD + DTG 50 mg OD	180	2014-10-10	30	371	1
University Teaching Hospital	8	M	AZT 300 mg BD + 3TC 150 mg BD + LPV/r iii po BD	91	2015-10-01	447023	786	4
University Teaching Hospital	17	F	TDF 300 mg OD + 3TC 300 mg OD + DTG 50 mg OD	180	2015-04-15	0	908	4
University Teaching Hospital	18	F	TDF 300 mg OD + 3TC 300 mg OD + DTG 50 mg OD	180	2015-01-14	29	469	1
University Teaching Hospital	17	F	TDF 300 mg OD + 3TC 300 mg OD + DTG 50 mg OD	180	2013-03-28	0	510	1
University Teaching Hospital	13	M	TDF 300 mg OD + 3TC 300 mg OD + DTG 50 mg OD	180	2014-12-29	19	1208	1
University Teaching Hospital	17	M	TDF 300 mg OD + 3TC 300 mg OD + DTG 50 mg OD	180	2014-11-19	0	768	1
University Teaching Hospital	18	M	TDF 300 mg OD + 3TC 300 mg OD + DTG 50 mg OD	180	2014-11-24	0	766	1
University Teaching Hospital	54	F	TAF OD + 3TC OD + DTG OD	120	2006-09-15	NULL	333	4
University Teaching Hospital	52	M	TDF 300 mg OD + 3TC 300 mg OD + DTG 50 mg OD	180	2014-01-28	22	600	1
University Teaching Hospital	53	F	TDF 300 mg OD + 3TC 300 mg OD + DTG 50 mg OD	180	2009-08-19	19	673	1
University Teaching Hospital	37	F	TDF 300 mg OD + FTC 200 mg OD + LPV/r iii BD	30	2018-09-27	30	455	1
University Teaching Hospital	38	F	TDF 300 mg OD + 3TC 300 mg OD + DTG 50 mg OD	180	2015-08-21	0	793	1
University Teaching Hospital	44	M	ABC 300 mg BD + 3TC 150 mg BD + EFV 600 mg OD	180	2017-01-20	19	244	4
University Teaching Hospital	51	F	TDF 300 mg OD + FTC 200 mg OD + EFV 600 mg OD	180	2016-06-29	0	401	1
University Teaching Hospital	49	M	TDF 300 mg OD + 3TC 300 mg OD + DTG 50 mg OD	180	2016-03-24	30624	73	1
University Teaching Hospital	47	F	TDF 300 mg OD + 3TC 300 mg OD + DTG 50 mg OD	180	2018-06-27	0	513	1
University Teaching Hospital	52	F	TDF 300 mg OD + FTC 200 mg OD + EFV 600 mg OD	180	2014-02-24	0	427	1
University Teaching Hospital	44	F	TDF 300 mg OD + 3TC 300 mg OD + DTG 50 mg OD	180	2008-09-09	19	1644	1
University Teaching Hospital	45	F	TDF 300 mg OD + 3TC 300 mg OD + DTG 50 mg OD	180	2018-08-24	0	438	1
University Teaching Hospital	43	F	TDF 300 mg OD + 3TC 300 mg OD + DTG 50 mg OD	180	2010-08-26	86	645	1
University Teaching Hospital	38	F	TDF 300 mg OD + 3TC 150 mg BD + NVP 200 mg BD	180	2009-11-12	0	715	3
University Teaching Hospital	44	F	TDF 300 mg OD + 3TC 300 mg OD + DTG 50 mg OD	180	2013-06-28	0	492	1
University Teaching Hospital	44	F	TDF 300 mg OD + 3TC 300 mg OD + DTG 50 mg OD	180	2018-10-09	0	341	1
University Teaching Hospital	40	F	TDF 300 mg OD + 3TC 300 mg OD + DTG 50 mg OD	180	2017-12-12	20	1096	1
University Teaching Hospital	45	F	TDF 300 mg OD + 3TC 300 mg OD + DTG 50 mg OD	180	2016-03-24	0	783	1
University Teaching Hospital	52	F	TAF OD + 3TC OD + DTG OD	180	2009-08-19	0	394	3
University Teaching Hospital	55	M	TDF 300 mg OD + 3TC 300 mg OD + DTG 50 mg OD	180	2019-05-13	0	174	3
University Teaching Hospital	51	M	TDF 300 mg OD + 3TC 300 mg OD + DTG 50 mg OD	30	2017-09-22	0	489	1
University Teaching Hospital	41	F	TDF 300 mg OD + 3TC 300 mg OD + DTG 50 mg OD	30	2014-01-03	115	465	1
University Teaching Hospital	39	F	TDF 300 mg OD + 3TC 300 mg OD + DTG 50 mg OD	180	2016-01-12	0	465	1
University Teaching Hospital	45	F	TDF 300 mg OD + 3TC 300 mg OD + DTG 50 mg OD	180	2017-03-29	0	455	1
University Teaching Hospital	45	F	TDF 300 mg OD + 3TC 300 mg OD + DTG 50 mg OD	180	2013-08-20	161	256	4
University Teaching Hospital	62	M	TDF 300 mg OD + 3TC 300 mg OD + DTG 50 mg OD	90	2011-11-23	0	806	4
University Teaching Hospital	21	M	AZT 300 mg BD + 3TC 150 mg BD + LPV/r iii po BD	30	2016-07-12	5385	183	1
University Teaching Hospital	53	F	TDF 300 mg OD + 3TC 300 mg OD + DTG 50 mg OD	90	2008-10-31	19	389	3
University Teaching Hospital	52	F	TDF 300 mg OD + FTC 200 mg OD + EFV 600 mg OD	180	2015-05-26	19	445	1
University Teaching Hospital	49	M	TDF 300 mg OD + FTC 200 mg OD + EFV 600 mg OD	180	2017-01-26	19	267	1
University Teaching Hospital	47	F	TDF 300 mg OD + FTC 200 mg OD + EFV 600 mg OD	180	2016-06-07	0	552	NULL
University Teaching Hospital	60	F	TDF 300 mg OD + 3TC 150 mg BD + EFV 600 mg OD	180	2012-05-28	1032	825	1
University Teaching Hospital	42	F	TDF 300 mg OD + 3TC 300 mg OD + DTG 50 mg OD	180	2009-03-03	40	818	3
University Teaching Hospital	38	F	TDF 300 mg OD + 3TC 300 mg OD + DTG 50 mg OD	180	2016-04-01	0	708	1
University Teaching Hospital	41	F	TDF 300 mg OD + 3TC 300 mg OD + DTG 50 mg OD	180	2012-06-27	23	580	3
University Teaching Hospital	47	M	TDF 300 mg OD + 3TC 300 mg OD + DTG 50 mg OD	180	2011-08-09	0	272	4
University Teaching Hospital	68	M	TDF 300 mg OD + FTC 200 mg OD + EFV 600 mg OD	180	2008-02-27	52	619	1
University Teaching Hospital	52	F	TDF 300 mg OD + FTC 200 mg OD + EFV 600 mg OD	180	2016-12-02	0	298	1
University Teaching Hospital	24	M	TDF 300 mg OD + 3TC 300 mg OD + DTG 50 mg OD	180	2016-08-02	29	221	1
University Teaching Hospital	47	F	TDF 300 mg OD + 3TC 300 mg OD + DTG 50 mg OD	180	2014-01-20	29	465	1
University Teaching Hospital	67	F	TAF OD + 3TC OD + DTG OD	180	2008-05-22	0	443	4
University Teaching Hospital	38	F	TDF 300 mg OD + 3TC 300 mg OD + DTG 50 mg OD	30	2017-06-29	31	745	1
University Teaching Hospital	51	F	TDF 300 mg OD + FTC 200 mg OD + EFV 600 mg OD	180	2010-04-09	NULL	456	1
University Teaching Hospital	42	F	TDF 300 mg OD + 3TC 300 mg OD + DTG 50 mg OD	180	2012-10-18	29	493	1
University Teaching Hospital	42	F	TDF 300 mg OD + FTC 200 mg OD + EFV 600 mg OD	180	2010-03-17	19	990	1
University Teaching Hospital	22	M	TDF 300 mg OD + 3TC 300 mg OD + DTG 50 mg OD	180	2014-12-09	0	307	2
University Teaching Hospital	49	M	TDF 300 mg OD + FTC 200 mg OD + LPV/r iii BD	180	2009-12-31	0	145	3
University Teaching Hospital	46	M	AZT 300 mg BD + 3TC 150 mg BD + LPV/r iii po BD	60	2011-08-05	NULL	365	1
University Teaching Hospital	34	M	TDF 300 mg OD + 3TC 300 mg OD + DTG 50 mg OD	30	2015-12-23	0	690	3
University Teaching Hospital	49	F	TDF 300 mg OD + FTC 200 mg OD + EFV 600 mg OD	180	2017-01-10	0	401	3
University Teaching Hospital	63	F	ABC 300 mg BD + 3TC 150 mg BD + NVP 200 mg BD	180	2017-06-23	20	525	3
University Teaching Hospital	44	M	TDF 300 mg OD + 3TC 300 mg OD + DTG 50 mg OD	180	2016-01-29	20	168	3
University Teaching Hospital	53	F	AZT 300 mg BD + 3TC 150 mg BD + LPV/r iii po BD	180	2010-05-10	21	447	1
University Teaching Hospital	43	F	TDF 300 mg OD + 3TC 300 mg OD + DTG 50 mg OD	180	2015-08-06	19	683	1
University Teaching Hospital	59	M	TDF 300 mg OD + 3TC 300 mg OD + DTG 50 mg OD	180	2013-12-31	0	442	2
University Teaching Hospital	23	F	TDF 300 mg OD + 3TC 300 mg OD + DTG 50 mg OD	180	2014-11-04	6401	823	1
University Teaching Hospital	41	F	TDF 300 mg OD + 3TC 300 mg OD + DTG 50 mg OD	180	2014-07-01	19	1111	4
University Teaching Hospital	42	F	TDF 300 mg OD + 3TC 300 mg OD + DTG 50 mg OD	180	2016-06-22	NULL	563	1
University Teaching Hospital	58	M	TDF 300 mg OD + 3TC 300 mg OD + DTG 50 mg OD	180	2018-12-04	0	364	1
University Teaching Hospital	30	F	TDF 300 mg OD + 3TC 300 mg OD + DTG 50 mg OD	180	2016-11-09	NULL	535	1
University Teaching Hospital	45	M	TDF 300 mg OD + 3TC 300 mg OD + DTG 50 mg OD	180	2014-08-27	407	646	1
University Teaching Hospital	25	F	TDF 300 mg OD + 3TC 300 mg OD + DTG 50 mg OD	30	2018-06-15	0	639	1
University Teaching Hospital	66	M	AZT 300 mg BD + 3TC 150 mg BD + LPV/r iii po BD	30	2013-11-28	40	117	3
University Teaching Hospital	42	F	TDF 300 mg OD + 3TC 300 mg OD + DTG 50 mg OD	180	2016-06-16	0	482	1
University Teaching Hospital	36	F	TDF 300 mg OD + 3TC 300 mg OD + DTG 50 mg OD	150	2017-04-04	19	549	1
University Teaching Hospital	43	M	TDF 300 mg OD + 3TC 300 mg OD + DTG 50 mg OD	180	2019-03-20	NULL	NULL	NULL
University Teaching Hospital	40	F	TDF 300 mg OD + 3TC 300 mg OD + DTG 50 mg OD	90	2018-11-20	0	414	1
University Teaching Hospital	47	F	TDF 300 mg OD + FTC 200 mg OD + EFV 600 mg OD	180	2004-04-23	19	596	2
University Teaching Hospital	50	M	AZT 300 mg BD + 3TC 150 mg BD + EFV 600 mg OD	60	2008-02-13	NULL	193	4
University Teaching Hospital	37	F	TDF 300 mg OD + 3TC 300 mg OD + DTG 50 mg OD	180	2016-11-09	0	462	1
University Teaching Hospital	26	M	TDF 300 mg OD + 3TC 300 mg OD + DTG 50 mg OD	180	2013-05-28	0	694	1
University Teaching Hospital	58	F	ABC 300 mg BD + 3TC 150 mg BD + LPV/r iii po BD	180	2013-07-29	0	504	1
University Teaching Hospital	46	M	TDF 300 mg OD + 3TC 300 mg OD + DTG 50 mg OD	30	2018-05-30	NULL	NULL	NULL
University Teaching Hospital	45	M	TDF 300 mg OD + 3TC 300 mg OD + DTG 50 mg OD	90	2016-09-08	30	510	1
University Teaching Hospital	39	M	TDF 300 mg OD + 3TC 300 mg OD + DTG 50 mg OD	180	2015-03-20	30	265	4
University Teaching Hospital	65	F	TDF 300 mg OD + 3TC 300 mg OD + DTG 50 mg OD	180	2005-12-23	0	782	4
University Teaching Hospital	40	F	TDF 300 mg OD + FTC 200 mg OD + EFV 600 mg OD	180	2018-07-23	493	293	1
University Teaching Hospital	48	F	TDF 300 mg OD + 3TC 300 mg OD + DTG 50 mg OD	180	2018-11-21	0	105	2
University Teaching Hospital	64	M	ABC 300 mg BD + 3TC 150 mg BD + EFV 600 mg OD	90	2013-12-03	20	543	1
University Teaching Hospital	43	M	AZT 300 mg BD + 3TC 150 mg BD + LPV/r iii po BD	180	2015-08-13	61	7	3
University Teaching Hospital	33	F	TDF 300 mg OD + 3TC 300 mg OD + DTG 50 mg OD	30	2016-11-02	0	247	1
University Teaching Hospital	42	F	TDF 300 mg OD + 3TC 300 mg OD + DTG 50 mg OD	180	2016-12-28	20	172	1
University Teaching Hospital	38	F	TDF 300 mg OD + 3TC 300 mg OD + DTG 50 mg OD	180	2015-12-09	0	474	1
University Teaching Hospital	37	M	TDF 300 mg OD + 3TC 300 mg OD + DTG 50 mg OD	180	2014-03-21	0	806	1
University Teaching Hospital	24	F	TDF 300 mg OD + 3TC 300 mg OD + DTG 50 mg OD	30	2019-05-30	NULL	NULL	1
University Teaching Hospital	55	F	TDF 300 mg OD + FTC 200 mg OD + LPV/r iii BD	60	2006-09-14	0	287	2
University Teaching Hospital	37	F	TDF 300 mg OD + 3TC 300 mg OD + DTG 50 mg OD	180	2018-10-19	NULL	150	1
University Teaching Hospital	32	F	NULL	180	2018-05-16	663923	5	1
University Teaching Hospital	35	F	TDF 300 mg OD + 3TC 300 mg OD + DTG 50 mg OD	180	2017-11-20	0	186	1
University Teaching Hospital	42	F	TDF 300 mg OD + 3TC 300 mg OD + DTG 50 mg OD	180	2010-01-12	0	900	1
University Teaching Hospital	70	F	TDF 300 mg OD + 3TC 300 mg OD + DTG 50 mg OD	180	2017-03-27	0	589	2
University Teaching Hospital	53	F	TDF 300 mg OD + 3TC 300 mg OD + DTG 50 mg OD	180	2005-12-18	0	564	1
University Teaching Hospital	47	F	TDF 300 mg OD + FTC 200 mg OD + EFV 600 mg OD	180	2017-02-23	0	153	2
University Teaching Hospital	55	F	TDF 300 mg OD + 3TC 300 mg OD + DTG 50 mg OD	180	2014-01-22	20	371	1
University Teaching Hospital	29	F	TDF 300 mg OD + 3TC 300 mg OD + DTG 50 mg OD	90	2018-06-25	125341	196	1
University Teaching Hospital	25	F	TDF 300 mg OD + 3TC 300 mg OD + DTG 50 mg OD	180	2014-12-16	0	398	1
University Teaching Hospital	64	F	TDF 300 mg OD + FTC 200 mg OD + EFV 600 mg OD	180	2005-03-15	0	771	1
University Teaching Hospital	37	F	TDF 300 mg OD + 3TC 300 mg OD + DTG 50 mg OD	180	2014-10-15	0	480	1
University Teaching Hospital	32	M	TDF 300 mg OD + 3TC 300 mg OD + DTG 50 mg OD	180	2015-12-24	0	402	1
University Teaching Hospital	47	M	AZT 300 mg BD + 3TC 150 mg BD + LPV/r iii po BD	180	2014-06-06	20	192	3
University Teaching Hospital	32	F	TDF 300 mg OD + 3TC 300 mg OD + DTG 50 mg OD	180	2018-12-04	NULL	755	1
University Teaching Hospital	44	F	TDF 300 mg OD + FTC 200 mg OD + EFV 600 mg OD	180	2012-03-23	0	237	4
University Teaching Hospital	24	F	TDF 300 mg OD + 3TC 300 mg OD + DTG 50 mg OD	180	2016-11-01	0	669	1
University Teaching Hospital	30	F	TDF 300 mg OD + 3TC 300 mg OD + DTG 50 mg OD	180	2017-11-13	0	385	1
University Teaching Hospital	22	M	TDF 300 mg OD + 3TC 300 mg OD + DTG 50 mg OD	180	2014-11-24	175	242	2
University Teaching Hospital	24	M	TDF 300 mg OD + 3TC 300 mg OD + DTG 50 mg OD	180	2014-12-09	72	623	1
University Teaching Hospital	57	F	TDF 300 mg OD + 3TC 300 mg OD + DTG 50 mg OD	180	2006-08-24	79	383	3
University Teaching Hospital	39	F	TAF OD + 3TC OD + DTG OD	180	2014-04-28	0	541	1
University Teaching Hospital	39	F	TDF 300 mg OD + 3TC 300 mg OD + DTG 50 mg OD	150	2011-06-17	0	1065	3
University Teaching Hospital	57	F	TDF 300 mg OD + 3TC 150 mg BD + LPV/r iii BD	180	2008-07-25	20	900	4
University Teaching Hospital	54	F	TDF 300 mg OD + FTC 200 mg OD + EFV 600 mg OD	180	2012-11-28	0	403	2
University Teaching Hospital	27	F	TDF 300 mg OD + 3TC 300 mg OD + DTG 50 mg OD	180	2017-06-14	0	333	1
University Teaching Hospital	37	M	TDF 300 mg OD + 3TC 300 mg OD + DTG 50 mg OD	180	2015-01-06	NULL	478	1
University Teaching Hospital	51	M	TDF 300 mg OD + FTC 200 mg OD + EFV 600 mg OD	180	2007-07-26	0	721	4
University Teaching Hospital	53	M	TDF 300 mg OD + 3TC 300 mg OD + DTG 50 mg OD	90	2013-03-05	0	320	1
University Teaching Hospital	51	M	TDF 300 mg OD + FTC 200 mg OD + EFV 600 mg OD	180	2015-03-25	0	595	1
University Teaching Hospital	52	F	TDF 300 mg OD + 3TC 300 mg OD + DTG 50 mg OD	180	2016-07-11	0	301	1
University Teaching Hospital	39	M	TDF 300 mg OD + 3TC 300 mg OD + DTG 50 mg OD	180	2017-10-09	0	24	3
University Teaching Hospital	30	F	TDF 300 mg OD + 3TC 300 mg OD + DTG 50 mg OD	180	2017-08-04	0	437	1
University Teaching Hospital	53	M	TDF 300 mg OD + 3TC 300 mg OD + DTG 50 mg OD	30	2018-07-24	48	56	1
University Teaching Hospital	41	F	ABC 300 mg BD + 3TC 150 mg BD + EFV 600 mg OD	60	2019-05-28	NULL	5	3
University Teaching Hospital	32	F	TDF 300 mg OD + 3TC 300 mg OD + DTG 50 mg OD	180	2017-11-29	71	8	1
University Teaching Hospital	37	F	TDF 300 mg OD + 3TC 300 mg OD + DTG 50 mg OD	60	2016-11-23	30	404	1
University Teaching Hospital	22	F	TDF 300 mg OD + 3TC 300 mg OD + DTG 50 mg OD	180	2015-05-12	21556	708	1
University Teaching Hospital	55	F	AZT 300 mg BD + TDF 300 mg OD + FTC 200 mg OD + LPV/r 400/100 mg BD	180	2010-03-17	0	947	1
University Teaching Hospital	41	M	NULL	30	2015-07-21	0	242	4
University Teaching Hospital	64	M	TAF OD + 3TC OD + DTG OD	180	2010-12-28	0	430	1
University Teaching Hospital	61	F	TDF 300 mg OD + 3TC 300 mg OD + DTG 50 mg OD	180	2018-10-10	1780	74	1
University Teaching Hospital	51	M	TDF 300 mg OD + 3TC 300 mg OD + DTG 50 mg OD	180	2013-02-22	20	388	1
University Teaching Hospital	48	F	TDF 300 mg OD + 3TC 300 mg OD + DTG 50 mg OD	180	2008-01-30	19	598	1
University Teaching Hospital	44	M	TDF 300 mg OD + 3TC 300 mg OD + DTG 50 mg OD	180	2016-05-24	0	379	1
University Teaching Hospital	44	F	TDF 300 mg OD + 3TC 300 mg OD + DTG 50 mg OD	180	2018-09-07	0	115	1
University Teaching Hospital	28	F	TDF 300 mg OD + 3TC 300 mg OD + DTG 50 mg OD	120	2013-08-12	0	549	1
University Teaching Hospital	67	F	TDF 300 mg OD + 3TC 300 mg OD + DTG 50 mg OD	180	2019-03-18	0	499	1
University Teaching Hospital	25	F	TDF 300 mg OD + FTC 200 mg OD + LPV/r iii BD	90	2013-02-20	1621	135	1
University Teaching Hospital	42	F	TDF 300 mg OD + 3TC 300 mg OD + DTG 50 mg OD	30	2013-07-19	0	205	1
University Teaching Hospital	60	M	TDF 300 mg OD + 3TC 300 mg OD + DTG 50 mg OD	180	2009-10-19	20	419	1
University Teaching Hospital	54	F	AZT 300 mg BD + 3TC 150 mg BD + LPV/r iii po BD	180	2016-07-27	NULL	1137	1
University Teaching Hospital	56	M	TDF 300 mg OD + 3TC 300 mg OD + DTG 50 mg OD	180	2016-01-08	43	395	3
University Teaching Hospital	46	F	TDF 300 mg OD + FTC 200 mg OD + EFV 600 mg OD	180	2018-10-19	0	376	1
University Teaching Hospital	61	F	TDF 300 mg OD + 3TC 300 mg OD + DTG 50 mg OD	90	2008-07-09	19	307	3
University Teaching Hospital	38	F	TDF 300 mg OD + 3TC 300 mg OD + DTG 50 mg OD	180	2017-05-17	20	649	1
University Teaching Hospital	37	F	TDF 300 mg OD + FTC 200 mg OD + EFV 600 mg OD	30	2012-11-06	20	72	4
University Teaching Hospital	61	M	TDF 300 mg OD + 3TC 300 mg OD + DTG 50 mg OD	180	2019-02-04	0	180	1
University Teaching Hospital	45	F	AZT 300 mg BD + 3TC 150 mg BD + LPV/r iii po BD	30	2011-09-19	43	523	1
University Teaching Hospital	59	M	ABC 300 mg BD + 3TC 150 mg BD + EFV 600 mg OD	180	2018-06-13	99	261	3
University Teaching Hospital	49	F	TDF 300 mg OD + 3TC 300 mg OD + DTG 50 mg OD	180	2017-08-15	0	164	1
University Teaching Hospital	42	M	TDF 300 mg OD + 3TC 300 mg OD + DTG 50 mg OD	180	2006-11-27	49	314	1
University Teaching Hospital	39	F	TDF 300 mg OD + 3TC 300 mg OD + DTG 50 mg OD	180	2012-07-23	0	487	1
University Teaching Hospital	45	F	TDF 300 mg OD + 3TC 150 mg BD + EFV 600 mg OD	30	2015-11-16	0	342	1
University Teaching Hospital	25	M	TDF 300 mg OD + FTC 200 mg OD + EFV 600 mg OD	180	2014-06-14	19	466	3
University Teaching Hospital	21	F	AZT 300 mg BD + 3TC 150 mg BD + LPV/r iii po BD	180	2016-12-15	0	627	1
University Teaching Hospital	44	M	TDF 300 mg OD + 3TC 150 mg BD + EFV 600 mg OD	30	2017-06-26	0	208	1
University Teaching Hospital	38	F	AZT 300 mg BD + 3TC 150 mg BD + LPV/r iii po BD	90	2017-12-29	236809	52	1
University Teaching Hospital	38	F	AZT 300 mg BD + 3TC 150 mg BD + LPV/r iii po BD	30	2017-04-04	NULL	NULL	1
University Teaching Hospital	53	F	TDF 300 mg OD + FTC 200 mg OD + EFV 600 mg OD	180	2018-01-29	0	125	1
University Teaching Hospital	43	F	TDF 300 mg OD + FTC 200 mg OD + EFV 600 mg OD	180	2017-06-16	19	295	1
University Teaching Hospital	42	F	TDF 300 mg OD + 3TC 300 mg OD + DTG 50 mg OD	180	2018-09-11	19	250	1
University Teaching Hospital	34	F	TDF 300 mg OD + 3TC 300 mg OD + DTG 50 mg OD	75	2016-04-27	0	831	1
University Teaching Hospital	47	M	TDF 300 mg OD + FTC 200 mg OD + EFV 600 mg OD	180	2015-10-13	19	297	4
University Teaching Hospital	62	M	TDF 300 mg OD + FTC 200 mg OD + EFV 600 mg OD	180	2014-07-16	0	294	1
University Teaching Hospital	57	M	AZT 300 mg BD + 3TC 150 mg BD + LPV/r iii po BD	30	2017-05-03	29	NULL	NULL
University Teaching Hospital	17	M	AZT 300 mg BD + 3TC 150 mg BD + LPV/r iii po BD	30	2014-04-23	4428	286	3
University Teaching Hospital	14	F	TDF 300 mg OD + 3TC 300 mg OD + DTG 50 mg OD	180	2009-08-19	39128	532	1
University Teaching Hospital	17	M	TDF 300 mg OD + 3TC 300 mg OD + DTG 50 mg OD	180	2015-03-11	29	689	1
University Teaching Hospital	14	F	AZT 300 mg BD + 3TC 150 mg BD + LPV/r iii po BD	180	2017-10-12	23607	336	2
University Teaching Hospital	34	F	AZT 300 mg BD + 3TC 150 mg BD + LPV/r iii po BD	180	2013-05-21	12900	73	1
University Teaching Hospital	44	M	ABC 300 mg BD + 3TC 150 mg BD + EFV 600 mg OD	120	2009-07-16	NULL	395	3
University Teaching Hospital	50	F	TDF 300 mg OD + FTC 200 mg OD + EFV 600 mg OD	180	2016-09-02	271	383	1
University Teaching Hospital	35	M	TDF 300 mg OD + FTC 200 mg OD + EFV 600 mg OD	180	2014-12-05	0	324	2
University Teaching Hospital	21	M	TDF 300 mg OD + 3TC 300 mg OD + DTG 50 mg OD	60	2015-11-16	14537	155	2
University Teaching Hospital	16	M	AZT 300 mg BD + 3TC 150 mg BD + LPV/r iii po BD	30	2014-10-28	12500	428	1
University Teaching Hospital	20	F	TDF 300 mg OD + 3TC 150 mg BD + EFV 600 mg OD	180	2014-10-15	1669	427	2
University Teaching Hospital	18	M	TDF 300 mg OD + 3TC 300 mg OD + DTG 50 mg OD	180	2015-03-30	29	460	1
University Teaching Hospital	19	M	TDF 300 mg OD + 3TC 300 mg OD + DTG 50 mg OD	180	2016-12-20	0	568	2
University Teaching Hospital	57	F	NULL	90	2020-11-30	NULL	88	1
University Teaching Hospital	15	M	AZT 300 mg BD + 3TC 150 mg BD + LPV/r iii po BD	180	2015-01-05	29	971	1
University Teaching Hospital	23	M	TDF 300 mg OD + 3TC 300 mg OD + DTG 50 mg OD	180	2018-07-18	29	362	1
University Teaching Hospital	17	M	ABC 300 mg BD + 3TC 150 mg BD + LPV/r iii po BD	30	2015-07-30	136	414	4
University Teaching Hospital	11	F	ABC 300 mg BD + 3TC 150 mg BD + EFV 600 mg OD	180	2015-01-19	2814	0	2
University Teaching Hospital	12	F	TDF 300 mg OD + 3TC 300 mg OD + DTG 50 mg OD	180	2010-05-06	0	382	1
University Teaching Hospital	6	M	ABC 300 mg BD + 3TC 150 mg BD + LPV/r iii po BD	179	2016-05-18	127	903	1
University Teaching Hospital	4	F	ABC 300 mg BD + 3TC 150 mg BD + LPV/r iii po BD	91	2017-09-25	65	1084	1
University Teaching Hospital	30	F	TDF 300 mg OD + 3TC 300 mg OD + DTG 50 mg OD	180	2020-10-29	NULL	216	1
University Teaching Hospital	13	M	ABC 300 mg BD + 3TC 150 mg BD + EFV 600 mg OD	180	2014-12-04	0	920	1
University Teaching Hospital	9	M	ABC 300 mg BD + 3TC 150 mg BD + EFV 600 mg OD	180	2016-05-11	29	1396	1
University Teaching Hospital	17	M	TDF 300 mg OD + 3TC 300 mg OD + DTG 50 mg OD	180	2016-02-22	85363	250	4
University Teaching Hospital	14	F	TDF 300 mg OD + 3TC 150 mg BD + EFV 600 mg OD	180	2019-08-15	NULL	430	1
University Teaching Hospital	15	M	TDF 300 mg OD + 3TC 300 mg OD + DTG 50 mg OD	180	2014-11-10	19	563	3
University Teaching Hospital	13	F	NULL	180	2021-05-07	NULL	412	1
University Teaching Hospital	15	M	AZT 300 mg BD + 3TC 150 mg BD + LPV/r iii po BD	30	2014-04-07	40	518	4
University Teaching Hospital	15	F	TDF 300 mg OD + 3TC 300 mg OD + DTG 50 mg OD	180	2014-11-24	0	984	2
University Teaching Hospital	20	M	NULL	90	2018-03-20	NULL	200	2
University Teaching Hospital	17	F	TDF 300 mg OD + 3TC 300 mg OD + DTG 50 mg OD	180	2018-09-13	0	664	1
University Teaching Hospital	49	M	TDF 300 mg OD + FTC 200 mg OD + EFV 600 mg OD	180	2016-12-27	0	673	1
University Teaching Hospital	53	M	TDF 300 mg OD + 3TC 300 mg OD + DTG 50 mg OD	180	2006-08-22	0	339	1
University Teaching Hospital	51	F	TDF 300 mg OD + 3TC 150 mg BD + EFV 600 mg OD	90	2017-06-26	0	NULL	1
University Teaching Hospital	69	M	TDF 300 mg OD + 3TC 300 mg OD + DTG 50 mg OD	180	2016-12-14	0	86	1
University Teaching Hospital	36	F	AZT 300 mg BD + 3TC 150 mg BD + LPV/r iii po BD	30	2014-09-05	20	807	3
University Teaching Hospital	47	F	TDF 300 mg OD + 3TC 300 mg OD + DTG 50 mg OD	180	2012-07-12	0	377	1
University Teaching Hospital	36	M	TDF 300 mg OD + FTC 200 mg OD + EFV 600 mg OD	180	2015-06-15	20	293	1
University Teaching Hospital	52	M	TDF 300 mg OD + FTC 200 mg OD + EFV 600 mg OD	180	2008-03-18	0	478	3
University Teaching Hospital	40	F	TDF 300 mg OD + 3TC 300 mg OD + DTG 50 mg OD	180	2015-08-10	0	278	3
University Teaching Hospital	19	M	TDF 300 mg OD + 3TC 300 mg OD + DTG 50 mg OD	180	2005-08-10	0	714	1
University Teaching Hospital	49	M	TDF 300 mg OD + 3TC 300 mg OD + DTG 50 mg OD	90	2013-10-25	29	599	1
University Teaching Hospital	45	F	TDF 300 mg OD + 3TC 300 mg OD + DTG 50 mg OD	180	2017-04-13	30	475	1
University Teaching Hospital	45	M	TDF 300 mg OD + 3TC 300 mg OD + DTG 50 mg OD	180	2018-09-03	0	295	1
University Teaching Hospital	52	F	TDF 300 mg OD + FTC 200 mg OD + EFV 600 mg OD	180	2016-05-19	20	329	1
University Teaching Hospital	27	M	AZT 300 mg BD + 3TC 150 mg BD + LPV/r iii po BD	180	2016-11-14	0	203	1
University Teaching Hospital	29	F	TDF 300 mg OD + 3TC 300 mg OD + DTG 50 mg OD	180	2019-01-11	174	NULL	1
University Teaching Hospital	44	M	TDF 300 mg OD + 3TC 300 mg OD + DTG 50 mg OD	180	2015-04-08	0	340	3
University Teaching Hospital	26	F	TDF 300 mg OD + 3TC 300 mg OD + DTG 50 mg OD	90	2018-07-07	NULL	187	1
University Teaching Hospital	51	M	TDF 300 mg OD + 3TC 300 mg OD + DTG 50 mg OD	180	2008-02-19	0	286	3
University Teaching Hospital	57	M	TDF 300 mg OD + 3TC 300 mg OD + DTG 50 mg OD	180	2010-06-08	0	1089	3
University Teaching Hospital	28	M	AZT 300 mg BD + 3TC 150 mg BD + LPV/r iii po BD	30	2014-02-07	14502	29	1
University Teaching Hospital	48	M	TDF 300 mg OD + 3TC 300 mg OD + DTG 50 mg OD	180	2017-11-03	43	174	1
University Teaching Hospital	36	F	TDF 300 mg OD + 3TC 300 mg OD + DTG 50 mg OD	180	2014-06-18	105	597	1
University Teaching Hospital	54	M	TDF 300 mg OD + 3TC 300 mg OD + DTG 50 mg OD	180	2018-10-02	NULL	391	1
University Teaching Hospital	43	M	TDF 300 mg OD + 3TC 300 mg OD + DTG 50 mg OD	180	2018-07-05	0	56	2
University Teaching Hospital	54	M	TDF 300 mg OD + 3TC 300 mg OD + DTG 50 mg OD	90	2007-11-19	19	579	3
University Teaching Hospital	48	M	TDF 300 mg OD + 3TC 300 mg OD + DTG 50 mg OD	30	2011-07-06	0	401	1
University Teaching Hospital	64	M	ABC 300 mg BD + 3TC 150 mg BD + NVP 200 mg BD	30	2006-09-14	26	196	4
University Teaching Hospital	61	M	TDF 300 mg OD + 3TC 300 mg OD + DTG 50 mg OD	90	2016-05-11	5818	610	1
University Teaching Hospital	41	F	TDF 300 mg OD + 3TC 300 mg OD + DTG 50 mg OD	150	2014-05-16	30	285	1
University Teaching Hospital	41	M	TDF 300 mg OD + 3TC 300 mg OD + DTG 50 mg OD	180	2018-03-22	NULL	144	1
University Teaching Hospital	49	F	TDF 300 mg OD + FTC 200 mg OD + EFV 600 mg OD	180	2016-11-14	20	434	1
University Teaching Hospital	26	F	TDF 300 mg OD + 3TC 300 mg OD + DTG 50 mg OD	180	2012-09-14	0	591	3
University Teaching Hospital	39	F	TDF 300 mg OD + 3TC 300 mg OD + DTG 50 mg OD	180	2009-09-04	0	37	3
University Teaching Hospital	42	F	TDF 300 mg OD + 3TC 300 mg OD + DTG 50 mg OD	180	2017-04-04	19	860	3
University Teaching Hospital	38	F	TDF 300 mg OD + 3TC 300 mg OD + DTG 50 mg OD	180	2016-10-20	0	798	1
University Teaching Hospital	35	F	TDF 300 mg OD + 3TC 300 mg OD + DTG 50 mg OD	180	2016-09-21	NULL	311	1
University Teaching Hospital	53	F	TDF 300 mg OD + 3TC 300 mg OD + DTG 50 mg OD	180	2007-05-21	0	956	4
University Teaching Hospital	42	F	TDF 300 mg OD + 3TC 300 mg OD + DTG 50 mg OD	180	2016-03-04	0	447	1
University Teaching Hospital	38	F	TDF 300 mg OD + 3TC 300 mg OD + DTG 50 mg OD	180	2013-05-02	0	825	1
University Teaching Hospital	59	F	TDF 300 mg OD + FTC 200 mg OD + LPV/r iii BD	180	2012-07-12	20	NULL	1
University Teaching Hospital	52	F	TDF 300 mg OD + FTC 200 mg OD + EFV 600 mg OD	180	2012-05-28	0	715	1
University Teaching Hospital	48	M	TDF 300 mg OD + FTC 200 mg OD + EFV 600 mg OD	180	2018-08-01	0	1626	2
University Teaching Hospital	43	M	TDF 300 mg OD + 3TC 300 mg OD + DTG 50 mg OD	60	2011-05-27	20	464	1
University Teaching Hospital	50	F	TDF 300 mg OD + FTC 200 mg OD + EFV 600 mg OD	180	2016-01-11	NULL	NULL	NULL
University Teaching Hospital	48	F	TDF 300 mg OD + 3TC 300 mg OD + DTG 50 mg OD	180	2004-06-23	0	482	4
University Teaching Hospital	45	M	TDF 300 mg OD + 3TC 300 mg OD + DTG 50 mg OD	60	2015-10-12	0	149	1
University Teaching Hospital	48	M	TDF 300 mg OD + 3TC 300 mg OD + DTG 50 mg OD	90	2007-05-14	0	799	2
University Teaching Hospital	41	F	TDF 300 mg OD + 3TC 300 mg OD + DTG 50 mg OD	180	2008-04-25	0	381	1
University Teaching Hospital	46	F	TDF 300 mg OD + 3TC 300 mg OD + DTG 50 mg OD	180	2018-07-16	19	520	1
University Teaching Hospital	51	M	TDF 300 mg OD + 3TC 300 mg OD + DTG 50 mg OD	180	2010-09-14	19	1151	1
University Teaching Hospital	23	F	TDF 300 mg OD + 3TC 300 mg OD + DTG 50 mg OD	180	2018-05-16	0	728	1
University Teaching Hospital	55	F	TDF 300 mg OD + 3TC 300 mg OD + DTG 50 mg OD	30	2013-04-05	19	468	1
University Teaching Hospital	44	M	TDF 300 mg OD + 3TC 300 mg OD + DTG 50 mg OD	180	2009-07-14	29	633	3
University Teaching Hospital	34	F	TDF 300 mg OD + 3TC 300 mg OD + DTG 50 mg OD	150	2015-08-25	19	844	1
University Teaching Hospital	58	F	TDF 300 mg OD + FTC 200 mg OD + EFV 600 mg OD	180	2013-09-10	0	1421	1
University Teaching Hospital	45	F	TDF 300 mg OD + 3TC 300 mg OD + DTG 50 mg OD	180	2018-08-02	20	183	1
University Teaching Hospital	51	F	TDF 300 mg OD + 3TC 300 mg OD + DTG 50 mg OD	90	2012-03-21	66	260	1
University Teaching Hospital	35	F	TDF 300 mg OD + 3TC 150 mg BD + EFV 600 mg OD	180	2017-02-27	391	714	1
University Teaching Hospital	47	F	TDF 300 mg OD + 3TC 300 mg OD + DTG 50 mg OD	180	2005-10-12	20	768	4
University Teaching Hospital	37	F	TDF 300 mg OD + 3TC 300 mg OD + DTG 50 mg OD	30	2015-03-06	67	657	1
University Teaching Hospital	44	M	TDF 300 mg OD + 3TC 300 mg OD + DTG 50 mg OD	180	2006-05-02	224	136	3
University Teaching Hospital	58	M	TDF 300 mg OD + 3TC 300 mg OD + DTG 50 mg OD	180	2009-03-24	70	400	3
University Teaching Hospital	43	F	TDF 300 mg OD + 3TC 300 mg OD + DTG 50 mg OD	30	2010-05-26	46	547	1
University Teaching Hospital	40	M	TDF 300 mg OD + 3TC 300 mg OD + DTG 50 mg OD	180	2016-03-21	20	389	3
University Teaching Hospital	53	M	TDF 300 mg OD + 3TC 300 mg OD + DTG 50 mg OD	180	2017-11-30	103	267	3
University Teaching Hospital	57	F	TDF 300 mg OD + 3TC 300 mg OD + DTG 50 mg OD	180	2005-12-27	0	587	4
University Teaching Hospital	51	F	TDF 300 mg OD + 3TC 300 mg OD + DTG 50 mg OD	30	2011-07-07	0	643	3
University Teaching Hospital	45	M	TDF 300 mg OD + FTC 200 mg OD + EFV 600 mg OD	180	2017-08-25	28	593	1
University Teaching Hospital	36	F	TDF 300 mg OD + 3TC 300 mg OD + DTG 50 mg OD	150	2011-07-06	0	916	4
University Teaching Hospital	40	F	NULL	180	2017-03-09	20	533	1
University Teaching Hospital	46	F	TDF 300 mg OD + FTC 200 mg OD + EFV 600 mg OD	180	2016-06-13	20	355	3
University Teaching Hospital	50	F	TDF 300 mg OD + FTC 200 mg OD + EFV 600 mg OD	180	2015-08-06	0	314	3
University Teaching Hospital	49	M	NULL	30	2018-12-13	19	53	NULL
University Teaching Hospital	53	F	TDF 300 mg OD + FTC 200 mg OD + EFV 600 mg OD	90	2018-11-15	NULL	NULL	NULL
University Teaching Hospital	57	F	TDF 300 mg OD + FTC 200 mg OD + EFV 600 mg OD	180	2014-09-22	0	671	1
University Teaching Hospital	61	M	TDF 300 mg OD + FTC 200 mg OD + EFV 600 mg OD	180	2007-09-03	19	584	3
University Teaching Hospital	40	F	TDF 300 mg OD + FTC 200 mg OD + LPV/r iii BD	90	2010-04-28	0	268	1
University Teaching Hospital	33	F	TDF 300 mg OD + 3TC 300 mg OD + DTG 50 mg OD	180	2017-04-12	0	241	1
University Teaching Hospital	30	M	TDF 300 mg OD + 3TC 300 mg OD + DTG 50 mg OD	180	2012-10-30	0	332	1
University Teaching Hospital	48	F	TDF 300 mg OD + FTC 200 mg OD + EFV 600 mg OD	90	2016-04-19	0	523	1
University Teaching Hospital	47	M	TDF 300 mg OD + 3TC 300 mg OD + DTG 50 mg OD	180	2009-09-11	39	385	2
University Teaching Hospital	58	M	TDF 300 mg OD + 3TC 300 mg OD + DTG 50 mg OD	180	2009-11-18	0	607	1
University Teaching Hospital	29	F	TDF 300 mg OD + FTC 200 mg OD + LPV/r iii BD	180	2006-12-27	0	49	1
University Teaching Hospital	57	F	TDF 300 mg OD + FTC 200 mg OD + EFV 600 mg OD	180	2011-02-22	0	452	2
University Teaching Hospital	51	F	TDF 300 mg OD + 3TC 300 mg OD + DTG 50 mg OD	180	2008-03-20	0	472	1
University Teaching Hospital	57	M	TDF 300 mg OD + 3TC 300 mg OD + DTG 50 mg OD	180	2017-04-24	129	913	3
University Teaching Hospital	46	F	TDF 300 mg OD + 3TC 300 mg OD + DTG 50 mg OD	30	2006-12-06	19	615	1
University Teaching Hospital	54	F	ABC 300 mg BD + 3TC 150 mg BD + EFV 600 mg OD	90	2019-01-16	NULL	NULL	1
University Teaching Hospital	47	M	TDF 300 mg OD + 3TC 300 mg OD + DTG 50 mg OD	30	2012-06-25	20	543	1
University Teaching Hospital	48	F	TDF 300 mg OD + 3TC 300 mg OD + DTG 50 mg OD	180	2016-04-01	27	726	2
University Teaching Hospital	42	F	TDF 300 mg OD + 3TC 300 mg OD + DTG 50 mg OD	180	2013-02-28	0	750	1
University Teaching Hospital	69	F	TDF 300 mg OD + 3TC 300 mg OD + DTG 50 mg OD	30	2013-11-28	20	345	1
University Teaching Hospital	38	M	TDF 300 mg OD + 3TC 300 mg OD + DTG 50 mg OD	180	2019-05-27	NULL	541	1
University Teaching Hospital	71	M	TDF 300 mg OD + 3TC 300 mg OD + DTG 50 mg OD	150	2012-08-31	19	579	1
University Teaching Hospital	37	F	AZT 300 mg BD + 3TC 150 mg BD + LPV/r iii po BD	180	2016-10-17	0	467	1
University Teaching Hospital	52	F	TDF 300 mg OD + 3TC 300 mg OD + DTG 50 mg OD	180	2008-07-31	0	434	1
University Teaching Hospital	53	M	TDF 300 mg OD + FTC 200 mg OD + EFV 600 mg OD	90	2011-10-12	NULL	3523	1
University Teaching Hospital	57	F	TDF 300 mg OD + 3TC 300 mg OD + DTG 50 mg OD	180	2007-01-04	0	565	4
University Teaching Hospital	49	F	TDF 300 mg OD + 3TC 300 mg OD + DTG 50 mg OD	180	2009-02-26	0	1026	4
University Teaching Hospital	22	F	TDF 300 mg OD + 3TC 300 mg OD + DTG 50 mg OD	180	2015-05-05	0	672	3
University Teaching Hospital	67	F	TDF 300 mg OD + 3TC 300 mg OD + DTG 50 mg OD	180	2017-10-16	0	211	1
University Teaching Hospital	54	F	TDF 300 mg OD + 3TC 300 mg OD + DTG 50 mg OD	180	2007-11-13	19	533	4
University Teaching Hospital	33	F	TDF 300 mg OD + 3TC 300 mg OD + DTG 50 mg OD	180	2015-08-07	19	705	1
University Teaching Hospital	44	F	TDF 300 mg OD + 3TC 300 mg OD + DTG 50 mg OD	180	2013-02-19	0	552	1
University Teaching Hospital	52	M	TDF 300 mg OD + 3TC 300 mg OD + DTG 50 mg OD	180	2016-04-20	19	671	1
University Teaching Hospital	51	F	TDF 300 mg OD + 3TC 300 mg OD + DTG 50 mg OD	180	2016-11-16	20	98	1
University Teaching Hospital	40	F	TDF 300 mg OD + 3TC 300 mg OD + DTG 50 mg OD	180	2012-04-10	0	529	1
University Teaching Hospital	41	F	TDF 300 mg OD + 3TC 300 mg OD + DTG 50 mg OD	180	2013-02-11	0	814	1
University Teaching Hospital	60	F	TDF 300 mg OD + 3TC 150 mg BD + LPV/r iii BD	180	2017-04-26	0	713	1
University Teaching Hospital	53	F	TDF 300 mg OD + FTC 200 mg OD + EFV 600 mg OD	180	2014-01-08	0	920	1
University Teaching Hospital	50	M	TDF 300 mg OD + FTC 200 mg OD + EFV 600 mg OD	180	2006-12-27	0	371	1
University Teaching Hospital	42	F	TDF 300 mg OD + 3TC 300 mg OD + DTG 50 mg OD	180	2006-12-21	0	832	2
University Teaching Hospital	26	F	TDF 300 mg OD + 3TC 300 mg OD + DTG 50 mg OD	90	2019-01-16	20	639	1
University Teaching Hospital	36	F	AZT 300 mg BD + 3TC 150 mg BD + LPV/r iii po BD	180	2013-11-21	0	509	1
University Teaching Hospital	51	F	TDF 300 mg OD + 3TC 300 mg OD + DTG 50 mg OD	180	2007-04-30	0	455	1
University Teaching Hospital	50	M	TDF 300 mg OD + FTC 200 mg OD + NVP 200 mg BD	30	2004-06-30	NULL	374	3
University Teaching Hospital	50	F	TDF 300 mg OD + 3TC 150 mg BD + EFV 600 mg OD	180	2018-09-12	0	442	1
University Teaching Hospital	67	F	TDF 300 mg OD + FTC 200 mg OD + EFV 600 mg OD	180	2006-07-18	970	575	2
University Teaching Hospital	56	M	TDF 300 mg OD + 3TC 300 mg OD + DTG 50 mg OD	180	2009-03-10	0	293	1
University Teaching Hospital	44	F	TDF 300 mg OD + 3TC 300 mg OD + DTG 50 mg OD	180	2013-08-21	20	1026	3
University Teaching Hospital	38	F	TDF 300 mg OD + 3TC 300 mg OD + DTG 50 mg OD	180	2017-01-09	32	367	1
University Teaching Hospital	29	F	TDF 300 mg OD + 3TC 300 mg OD + DTG 50 mg OD	180	2018-02-16	0	826	1
University Teaching Hospital	39	F	TDF 300 mg OD + 3TC 300 mg OD + DTG 50 mg OD	180	2015-01-21	NULL	1326	1
University Teaching Hospital	47	F	TDF 300 mg OD + 3TC 300 mg OD + DTG 50 mg OD	180	2008-11-20	0	575	1
University Teaching Hospital	41	M	TAF OD + 3TC OD + DTG OD	30	2017-08-21	26	116	3
University Teaching Hospital	28	F	TDF 300 mg OD + 3TC 300 mg OD + DTG 50 mg OD	90	2011-08-05	0	471	3
University Teaching Hospital	74	M	TDF 300 mg OD + 3TC 300 mg OD + DTG 50 mg OD	180	2006-07-27	0	345	2
University Teaching Hospital	46	M	TDF 300 mg OD + 3TC 300 mg OD + DTG 50 mg OD	180	2016-04-11	29	277	3
University Teaching Hospital	69	M	TDF 300 mg OD + 3TC 300 mg OD + DTG 50 mg OD	180	2019-01-11	23	177	3
University Teaching Hospital	55	F	TDF 300 mg OD + FTC 200 mg OD + EFV 600 mg OD	30	2017-01-11	NULL	NULL	1
University Teaching Hospital	56	M	TDF 300 mg OD + 3TC 300 mg OD + DTG 50 mg OD	180	2005-04-10	0	419	4
University Teaching Hospital	43	M	AZT 300 mg BD + 3TC 150 mg BD + LPV/r iii po BD	30	2015-09-08	0	311	1
University Teaching Hospital	36	F	TDF 300 mg OD + 3TC 300 mg OD + DTG 50 mg OD	180	2018-09-06	0	753	1
University Teaching Hospital	47	F	TDF 300 mg OD + 3TC 300 mg OD + DTG 50 mg OD	180	2017-09-01	0	881	1
University Teaching Hospital	25	M	TDF 300 mg OD + 3TC 150 mg BD + EFV 600 mg OD	90	2014-12-09	0	359	1
University Teaching Hospital	35	F	TDF 300 mg OD + 3TC 300 mg OD + DTG 50 mg OD	180	2009-12-11	0	617	4
University Teaching Hospital	38	F	TDF 300 mg OD + 3TC 300 mg OD + DTG 50 mg OD	180	2012-04-25	0	393	3
University Teaching Hospital	48	M	TDF 300 mg OD + 3TC 300 mg OD + DTG 50 mg OD	180	2015-01-28	19	846	1
University Teaching Hospital	54	M	TDF 300 mg OD + FTC 200 mg OD + LPV/r iii BD	90	2005-04-13	16384	547	2
University Teaching Hospital	48	M	TDF 300 mg OD + 3TC 300 mg OD + DTG 50 mg OD	180	2019-05-31	NULL	135	1
University Teaching Hospital	74	F	TDF 300 mg OD + FTC 200 mg OD + EFV 600 mg OD	180	2007-11-23	19	543	2
University Teaching Hospital	49	F	TDF 300 mg OD + 3TC 300 mg OD + DTG 50 mg OD	180	2005-10-06	32	299	4
University Teaching Hospital	48	F	TDF 300 mg OD + 3TC 300 mg OD + DTG 50 mg OD	180	2011-09-01	19	644	1
University Teaching Hospital	49	F	AZT 300 mg BD + 3TC 150 mg BD + LPV/r iii po BD	180	2008-01-07	45	389	1
University Teaching Hospital	49	M	TDF 300 mg OD + 3TC 300 mg OD + DTG 50 mg OD	180	2015-12-09	0	527	1
University Teaching Hospital	29	F	TDF 300 mg OD + 3TC 300 mg OD + DTG 50 mg OD	180	2018-01-19	0	582	1
University Teaching Hospital	50	M	TDF 300 mg OD + 3TC 300 mg OD + DTG 50 mg OD	180	2016-07-07	NULL	340	1
University Teaching Hospital	51	M	TDF 300 mg OD + FTC 200 mg OD + EFV 600 mg OD	180	2017-01-23	0	393	3
University Teaching Hospital	57	F	TDF 300 mg OD + FTC 200 mg OD + EFV 600 mg OD	180	2016-09-15	0	676	1
University Teaching Hospital	66	M	ABC 300 mg BD + 3TC 150 mg BD + NVP 200 mg BD	75	2016-07-27	0	NULL	NULL
University Teaching Hospital	52	M	TDF 300 mg OD + 3TC 300 mg OD + DTG 50 mg OD	180	2017-03-31	0	393	1
University Teaching Hospital	41	F	TDF 300 mg OD + 3TC 300 mg OD + DTG 50 mg OD	180	2016-08-03	19	350	1
University Teaching Hospital	53	M	TDF 300 mg OD + FTC 200 mg OD + EFV 600 mg OD	180	2004-03-15	NULL	415	NULL
University Teaching Hospital	50	F	TDF 300 mg OD + FTC 200 mg OD + NVP 200 mg BD	180	2007-06-25	0	193	4
University Teaching Hospital	51	F	TDF 300 mg OD + 3TC 300 mg OD + DTG 50 mg OD	180	2013-02-07	353	292	3
University Teaching Hospital	42	M	TDF 300 mg OD + 3TC 300 mg OD + DTG 50 mg OD	30	2011-12-30	71	532	1
University Teaching Hospital	33	F	TDF 300 mg OD + 3TC 300 mg OD + DTG 50 mg OD	90	2014-04-01	20	429	1
University Teaching Hospital	33	F	TDF 300 mg OD + 3TC 300 mg OD + DTG 50 mg OD	180	2010-12-21	NULL	782	3
University Teaching Hospital	53	F	TDF 300 mg OD + 3TC 300 mg OD + DTG 50 mg OD	180	2014-10-17	0	211	1
University Teaching Hospital	28	M	TDF 300 mg OD + 3TC 150 mg BD + LPV/r iii BD	30	2013-07-12	53	192	1
University Teaching Hospital	49	F	TDF 300 mg OD + FTC 200 mg OD + EFV 600 mg OD	180	2007-08-15	29	565	2
University Teaching Hospital	52	M	TDF 300 mg OD + FTC 200 mg OD + EFV 600 mg OD	30	2007-10-02	43118	154	3
University Teaching Hospital	49	M	TDF 300 mg OD + 3TC 300 mg OD + DTG 50 mg OD	180	2011-07-28	0	91	2
University Teaching Hospital	42	M	TDF 300 mg OD + 3TC 300 mg OD + DTG 50 mg OD	90	2014-01-10	0	200	3
University Teaching Hospital	40	F	TDF 300 mg OD + 3TC 300 mg OD + DTG 50 mg OD	180	2018-10-11	0	150	4
University Teaching Hospital	63	F	TDF 300 mg OD + 3TC 300 mg OD + DTG 50 mg OD	150	2008-07-29	66	550	1
University Teaching Hospital	43	F	TDF 300 mg OD + 3TC 300 mg OD + DTG 50 mg OD	180	2015-06-11	19	234	1
University Teaching Hospital	19	F	NULL	30	2016-10-26	0	NULL	NULL
University Teaching Hospital	35	F	TDF 300 mg OD + 3TC 300 mg OD + DTG 50 mg OD	180	2017-03-22	0	864	1
University Teaching Hospital	49	F	TDF 300 mg OD + FTC 200 mg OD + EFV 600 mg OD	180	2008-12-15	0	620	1
University Teaching Hospital	58	F	TDF 300 mg OD + FTC 200 mg OD + EFV 600 mg OD	180	2007-11-12	19	960	2
University Teaching Hospital	44	F	TDF 300 mg OD + 3TC 300 mg OD + DTG 50 mg OD	180	2017-01-11	0	865	1
University Teaching Hospital	53	F	TDF 300 mg OD + 3TC 300 mg OD + DTG 50 mg OD	90	2006-01-16	54	650	3
University Teaching Hospital	31	F	TDF 300 mg OD + 3TC 300 mg OD + DTG 50 mg OD	90	2010-12-30	85	1002	2
University Teaching Hospital	42	F	TDF 300 mg OD + 3TC 300 mg OD + DTG 50 mg OD	180	2017-05-02	0	427	1
University Teaching Hospital	44	F	TDF 300 mg OD + 3TC 300 mg OD + DTG 50 mg OD	90	2011-12-29	0	614	3
University Teaching Hospital	61	M	ABC 300 mg BD + 3TC 150 mg BD + LPV/r iii po BD	60	2015-11-16	47	NULL	1
University Teaching Hospital	25	M	TDF 300 mg OD + 3TC 300 mg OD + DTG 50 mg OD	180	2014-11-12	172	373	1
University Teaching Hospital	17	F	AZT 300 mg BD + 3TC 150 mg BD + LPV/r iii po BD	180	2013-07-24	63565	65	1
University Teaching Hospital	12	F	ABC 300 mg BD + 3TC 150 mg BD + LPV/r iii po BD	91	2021-05-05	NULL	53	3
University Teaching Hospital	59	F	TDF 300 mg OD + 3TC 300 mg OD + DTG 50 mg OD	180	2015-01-28	21	705	1
University Teaching Hospital	46	F	TDF 300 mg OD + FTC 200 mg OD + EFV 600 mg OD	180	2011-09-23	24	608	1
University Teaching Hospital	31	M	TDF 300 mg OD + 3TC 300 mg OD + DTG 50 mg OD	180	2013-11-12	19	502	1
University Teaching Hospital	59	M	ABC 300 mg BD + 3TC 150 mg BD + EFV 600 mg OD	120	2007-10-30	19	355	1
University Teaching Hospital	42	M	TDF 300 mg OD + 3TC 300 mg OD + DTG 50 mg OD	180	2013-08-20	0	394	4
University Teaching Hospital	57	M	TDF 300 mg OD + FTC 200 mg OD + EFV 600 mg OD	180	2012-05-08	36	253	1
University Teaching Hospital	24	F	TDF 300 mg OD + 3TC 300 mg OD + DTG 50 mg OD	180	2018-03-15	0	224	1
University Teaching Hospital	48	M	TDF 300 mg OD + 3TC 300 mg OD + DTG 50 mg OD	60	2014-12-16	0	286	4
University Teaching Hospital	57	M	TDF 300 mg OD + 3TC 300 mg OD + DTG 50 mg OD	180	2010-09-06	0	179	4
University Teaching Hospital	26	F	TDF 300 mg OD + 3TC 150 mg BD + EFV 600 mg OD	180	2014-04-16	0	967	1
University Teaching Hospital	38	F	TDF 300 mg OD + 3TC 300 mg OD + DTG 50 mg OD	180	2016-05-23	NULL	169	1
University Teaching Hospital	50	F	TDF 300 mg OD + 3TC 150 mg BD + EFV 600 mg OD	30	2017-05-11	19	253	1
University Teaching Hospital	39	F	TDF 300 mg OD + 3TC 300 mg OD + DTG 50 mg OD	180	2010-04-30	0	442	3
University Teaching Hospital	60	M	TDF 300 mg OD + 3TC 300 mg OD + DTG 50 mg OD	180	2008-09-08	62	981	1
University Teaching Hospital	48	F	TDF 300 mg OD + 3TC 300 mg OD + DTG 50 mg OD	180	2011-03-03	19	421	1
University Teaching Hospital	53	F	ABC 300 mg BD + 3TC 150 mg BD + EFV 600 mg OD	180	2016-08-15	29	745	1
University Teaching Hospital	59	F	TDF 300 mg OD + 3TC 300 mg OD + DTG 50 mg OD	180	2012-03-28	0	759	1
University Teaching Hospital	38	F	TDF 300 mg OD + FTC 200 mg OD + EFV 600 mg OD	180	2012-01-20	0	542	2
University Teaching Hospital	45	F	NULL	30	2016-12-08	0	351	1
University Teaching Hospital	38	F	TDF 300 mg OD + 3TC 150 mg BD + LPV/r iii BD	90	2016-12-30	19	227	1
University Teaching Hospital	44	F	TDF 300 mg OD + 3TC 300 mg OD + DTG 50 mg OD	180	2005-10-11	0	757	2
University Teaching Hospital	21	F	TDF 300 mg OD + 3TC 300 mg OD + DTG 50 mg OD	180	2016-10-19	0	410	1
University Teaching Hospital	11	F	TDF 300 mg OD + 3TC 150 mg BD + EFV 600 mg OD	180	2014-04-11	19	877	3
University Teaching Hospital	28	F	TDF 300 mg OD + FTC 200 mg OD + LPV/r iii BD	30	2019-04-24	NULL	202	1
University Teaching Hospital	35	M	TDF 300 mg OD + 3TC 300 mg OD + DTG 50 mg OD	90	2018-12-03	NULL	NULL	1
University Teaching Hospital	3	M	NULL	15	2021-10-27	NULL	NULL	4
University Teaching Hospital	41	M	TDF 300 mg OD + 3TC 300 mg OD + DTG 50 mg OD	90	2021-10-14	NULL	325	1
University Teaching Hospital	43	M	TDF 300 mg OD + 3TC 300 mg OD + DTG 50 mg OD	180	2021-09-14	NULL	538	1
University Teaching Hospital	27	M	TDF 300 mg OD + 3TC 300 mg OD + DTG 50 mg OD	30	2021-11-02	NULL	167	1
University Teaching Hospital	3	F	NULL	90	2021-09-16	NULL	1406	1
University Teaching Hospital	51	F	TDF 300 mg OD + 3TC 300 mg OD + DTG 50 mg OD	90	2021-09-23	NULL	NULL	1
University Teaching Hospital	22	F	TDF 300 mg OD + 3TC 300 mg OD + DTG 50 mg OD	180	2021-10-27	NULL	947	1
University Teaching Hospital	19	F	TDF 300 mg OD + 3TC 300 mg OD + DTG 50 mg OD	90	2021-09-28	NULL	NULL	1
University Teaching Hospital	14	F	TDF 300 mg OD + 3TC 300 mg OD + DTG 50 mg OD	91	2021-10-28	NULL	233	1
University Teaching Hospital	10	F	TDF 300 mg OD + 3TC 300 mg OD + DTG 50 mg OD	35	2021-10-27	NULL	18	4
University Teaching Hospital	39	F	TDF 300 mg OD + 3TC 300 mg OD + DTG 50 mg OD	91	2021-10-05	NULL	308	1
University Teaching Hospital	18	M	AZT 300 mg BD + 3TC 150 mg BD + LPV/r iii po BD	35	2021-10-27	68626	63	1
University Teaching Hospital	21	M	TDF 300 mg OD + 3TC 300 mg OD + DTG 50 mg OD	180	2021-10-22	NULL	284	1
University Teaching Hospital	19	F	TDF 300 mg OD + 3TC 300 mg OD + DTG 50 mg OD	180	2021-10-15	NULL	276	1
University Teaching Hospital	8	F	NULL	26	2021-11-02	NULL	589	1
University Teaching Hospital	19	F	NULL	90	2021-11-25	NULL	NULL	1
University Teaching Hospital	18	F	TDF 300 mg OD + 3TC 300 mg OD + DTG 50 mg OD	91	2021-09-22	NULL	300	1
University Teaching Hospital	40	M	TDF 300 mg OD + 3TC 300 mg OD + DTG 50 mg OD	90	2021-11-05	NULL	129	1
University Teaching Hospital	21	M	NULL	30	2021-09-29	NULL	NULL	1
University Teaching Hospital	16	F	TDF 300 mg OD + 3TC 300 mg OD + DTG 50 mg OD	14	2021-09-28	NULL	221	NULL
University Teaching Hospital	41	M	TDF 300 mg OD + 3TC 300 mg OD + DTG 50 mg OD	180	2020-02-10	NULL	295	1
University Teaching Hospital	12	F	TDF 300 mg OD + FTC 200 mg OD + LPV/r iii BD	180	2014-10-03	19	1637	1
University Teaching Hospital	14	F	TDF 300 mg OD + 3TC 300 mg OD + DTG 50 mg OD	180	2009-10-28	30	1077	1
University Teaching Hospital	6	F	ABC 300 mg BD + 3TC 150 mg BD + LPV/r iii po BD	96	2016-05-10	29	1211	1
University Teaching Hospital	20	M	TDF 300 mg OD + 3TC 300 mg OD + DTG 50 mg OD	160	2015-09-11	0	569	4
University Teaching Hospital	18	M	TDF 300 mg OD + 3TC 300 mg OD + DTG 50 mg OD	180	2014-10-15	0	751	3
University Teaching Hospital	17	M	TDF 300 mg OD + 3TC 300 mg OD + DTG 50 mg OD	180	2015-12-18	0	337	3
University Teaching Hospital	14	M	AZT 300 mg BD + 3TC 150 mg BD + LPV/r iii po BD	90	2014-10-09	73	587	3
University Teaching Hospital	18	F	TDF 300 mg OD + 3TC 300 mg OD + DTG 50 mg OD	180	2014-12-11	29	211	3
University Teaching Hospital	12	M	TDF 300 mg OD + 3TC 300 mg OD + DTG 50 mg OD	180	2013-01-30	1623	536	1
University Teaching Hospital	14	M	TDF 300 mg OD + 3TC 300 mg OD + DTG 50 mg OD	180	2011-02-14	77	842	1
University Teaching Hospital	15	F	TDF 300 mg OD + 3TC 300 mg OD + DTG 50 mg OD	180	2014-12-30	0	499	1
University Teaching Hospital	19	F	TDF 300 mg OD + 3TC 300 mg OD + DTG 50 mg OD	180	2016-06-23	0	691	1
University Teaching Hospital	17	M	TDF 300 mg OD + 3TC 300 mg OD + DTG 50 mg OD	180	2006-08-02	0	0	1
University Teaching Hospital	12	F	TDF 300 mg OD + 3TC 150 mg BD + LPV/r iii BD	180	2015-02-27	29	1290	1
University Teaching Hospital	15	F	TDF 300 mg OD + 3TC 300 mg OD + DTG 50 mg OD	151	2014-10-10	29	1607	1
University Teaching Hospital	13	M	TDF 300 mg OD + 3TC 300 mg OD + DTG 50 mg OD	180	2015-03-19	29	393	1
University Teaching Hospital	14	M	TDF 300 mg OD + 3TC 150 mg BD + EFV 600 mg OD	180	2010-06-21	0	531	3
University Teaching Hospital	7	F	ABC 300 mg BD + 3TC 150 mg BD + LPV/r iii po BD	180	2018-06-11	0	1781	1
University Teaching Hospital	11	F	ABC 300 mg BD + 3TC 150 mg BD + EFV 600 mg OD	180	2011-06-01	0	679	4
University Teaching Hospital	10	M	AZT 300 mg BD + 3TC 150 mg BD + LPV/r iii po BD	120	2020-07-20	NULL	442	1
University Teaching Hospital	12	M	TDF 300 mg OD + 3TC 300 mg OD + DTG 50 mg OD	180	2017-11-25	29	616	1
University Teaching Hospital	18	F	TDF 300 mg OD + 3TC 300 mg OD + DTG 50 mg OD	180	2016-07-20	1520	522	3
University Teaching Hospital	13	F	TDF 300 mg OD + 3TC 300 mg OD + DTG 50 mg OD	180	2014-12-08	770	1190	1
University Teaching Hospital	12	F	TDF 300 mg OD + 3TC 300 mg OD + DTG 50 mg OD	180	2015-01-12	0	1773	1
University Teaching Hospital	18	M	TDF 300 mg OD + 3TC 300 mg OD + DTG 50 mg OD	180	2020-12-23	NULL	296	2
University Teaching Hospital	11	F	ABC 300 mg BD + 3TC 150 mg BD + EFV 600 mg OD	180	2014-10-20	30	688	1
University Teaching Hospital	15	F	TDF 300 mg OD + 3TC 300 mg OD + DTG 50 mg OD	180	2014-10-09	131	634	4
University Teaching Hospital	16	M	ABC 300 mg BD + 3TC 150 mg BD + LPV/r iii po BD	180	2015-02-23	5564	645	1
University Teaching Hospital	20	F	TDF 300 mg OD + 3TC 300 mg OD + DTG 50 mg OD	90	2015-01-09	117	533	1
University Teaching Hospital	6	F	ABC 300 mg BD + 3TC 150 mg BD + LPV/r iii po BD	180	2015-11-25	791	1699	1
University Teaching Hospital	18	M	TDF 300 mg OD + 3TC 300 mg OD + DTG 50 mg OD	180	2017-10-12	0	596	1
University Teaching Hospital	12	M	ABC 300 mg BD + 3TC 150 mg BD + EFV 600 mg OD	180	2015-01-12	30	790	1
University Teaching Hospital	19	F	TDF 300 mg OD + 3TC 300 mg OD + DTG 50 mg OD	153	2014-11-18	0	590	2
University Teaching Hospital	12	M	AZT 300 mg BD + 3TC 150 mg BD + LPV/r iii po BD	180	2011-05-18	99	1194	1
University Teaching Hospital	8	M	ABC 300 mg BD + 3TC 150 mg BD + LPV/r iii po BD	180	2014-12-03	0	551	3
University Teaching Hospital	6	F	AZT 300 mg BD + 3TC 150 mg BD + LPV/r iii po BD	120	2016-04-22	11877	1573	3
University Teaching Hospital	18	F	TDF 300 mg OD + 3TC 300 mg OD + DTG 50 mg OD	180	2014-10-10	0	934	1
University Teaching Hospital	4	M	ABC 300 mg BD + 3TC 150 mg BD + LPV/r iii po BD	90	2018-01-26	29	1356	1
University Teaching Hospital	11	F	ABC 300 mg BD + 3TC 150 mg BD + LPV/r iii po BD	180	2015-01-19	0	621	1
University Teaching Hospital	19	F	TDF 300 mg OD + 3TC 300 mg OD + DTG 50 mg OD	91	2011-02-06	0	1164	1
University Teaching Hospital	2	M	ABC 300 mg BD + 3TC 150 mg BD + LPV/r iii po BD	90	2020-01-10	NULL	896	1
University Teaching Hospital	17	M	AZT 300 mg BD + 3TC 150 mg BD + LPV/r iii po BD	30	2020-06-26	NULL	697	1
University Teaching Hospital	51	F	TDF 300 mg OD + 3TC 300 mg OD + DTG 50 mg OD	180	2009-08-26	20	555	3
University Teaching Hospital	46	F	NULL	30	2016-12-12	20	697	1
University Teaching Hospital	50	M	TDF 300 mg OD + 3TC 300 mg OD + DTG 50 mg OD	180	2006-02-26	103	439	3
University Teaching Hospital	30	F	ABC 300 mg BD + 3TC 150 mg BD + EFV 600 mg OD	180	2016-11-30	1165	236	1
University Teaching Hospital	59	F	TDF 300 mg OD + 3TC 300 mg OD + DTG 50 mg OD	180	2012-07-27	0	850	1
University Teaching Hospital	52	M	AZT 300 mg BD + 3TC 150 mg BD + LPV/r iii po BD	120	2017-01-31	19652	343	1
University Teaching Hospital	57	M	TDF 300 mg OD + 3TC 300 mg OD + DTG 50 mg OD	180	2016-04-07	594	213	1
University Teaching Hospital	54	M	TDF 300 mg OD + 3TC 300 mg OD + DTG 50 mg OD	180	2008-10-15	0	526	3
University Teaching Hospital	54	M	TDF 300 mg OD + 3TC 300 mg OD + DTG 50 mg OD	180	2005-10-09	40	474	4
University Teaching Hospital	32	M	TDF 300 mg OD + 3TC 300 mg OD + DTG 50 mg OD	180	2017-05-18	0	401	1
University Teaching Hospital	27	F	AZT 300 mg BD + 3TC 150 mg BD + NVP 200 mg BD	90	2014-08-06	55046	392	3
University Teaching Hospital	68	M	TDF 300 mg OD + 3TC 300 mg OD + DTG 50 mg OD	180	2007-04-24	215	271	3
University Teaching Hospital	44	F	TDF 300 mg OD + 3TC 300 mg OD + DTG 50 mg OD	180	2016-11-11	0	425	1
University Teaching Hospital	53	F	TDF 300 mg OD + 3TC 300 mg OD + DTG 50 mg OD	30	2014-01-27	0	404	1
University Teaching Hospital	26	F	TDF 300 mg OD + FTC 200 mg OD + EFV 600 mg OD	180	2015-02-09	921	128	1
University Teaching Hospital	45	F	TDF 300 mg OD + FTC 200 mg OD + EFV 600 mg OD	180	2018-09-10	259	275	1
University Teaching Hospital	59	F	TDF 300 mg OD + 3TC 300 mg OD + DTG 50 mg OD	180	2018-02-28	29	278	1
University Teaching Hospital	62	F	TDF 300 mg OD + 3TC 300 mg OD + DTG 50 mg OD	180	2015-01-14	0	759	1
University Teaching Hospital	37	F	TDF 300 mg OD + 3TC 300 mg OD + DTG 50 mg OD	180	2013-12-11	34	329	2
University Teaching Hospital	63	F	TDF 300 mg OD + 3TC 300 mg OD + DTG 50 mg OD	180	2010-02-12	0	671	1
University Teaching Hospital	56	M	TDF 300 mg OD + 3TC 300 mg OD + DTG 50 mg OD	180	2015-11-24	19	334	2
University Teaching Hospital	17	M	TDF 300 mg OD + 3TC 300 mg OD + DTG 50 mg OD	180	2014-11-14	0	372	3
University Teaching Hospital	18	M	TDF 300 mg OD + 3TC 300 mg OD + DTG 50 mg OD	180	2015-08-05	0	602	4
University Teaching Hospital	32	M	TDF 300 mg OD + 3TC 150 mg BD + LPV/r iii BD	180	2016-11-02	NULL	207	4
University Teaching Hospital	42	M	TDF 300 mg OD + 3TC 300 mg OD + DTG 50 mg OD	180	2015-01-07	20	517	1
University Teaching Hospital	37	M	TDF 300 mg OD + 3TC 300 mg OD + DTG 50 mg OD	180	2018-10-29	19	561	3
University Teaching Hospital	55	M	TDF 300 mg OD + 3TC 300 mg OD + DTG 50 mg OD	180	2013-04-05	0	205	1
University Teaching Hospital	46	F	TDF 300 mg OD + FTC 200 mg OD + EFV 600 mg OD	180	2016-11-14	0	159	1
University Teaching Hospital	47	M	TDF 300 mg OD + 3TC 300 mg OD + DTG 50 mg OD	90	2017-01-12	0	276	1
University Teaching Hospital	66	M	NULL	180	2020-12-09	NULL	122	1
University Teaching Hospital	37	F	TDF 300 mg OD + 3TC 300 mg OD + DTG 50 mg OD	180	2016-07-13	31	393	4
University Teaching Hospital	45	F	TDF 300 mg OD + 3TC 300 mg OD + DTG 50 mg OD	150	2018-09-13	0	618	1
University Teaching Hospital	47	M	TDF 300 mg OD + 3TC 300 mg OD + DTG 50 mg OD	180	2013-05-30	0	682	1
University Teaching Hospital	26	M	TDF 300 mg OD + 3TC 300 mg OD + DTG 50 mg OD	180	2015-01-30	43	449	1
University Teaching Hospital	52	F	TDF 300 mg OD + 3TC 300 mg OD + DTG 50 mg OD	90	2013-12-10	29	NULL	4
University Teaching Hospital	44	F	TDF 300 mg OD + 3TC 300 mg OD + DTG 50 mg OD	180	2013-09-18	20	557	1
University Teaching Hospital	42	F	TDF 300 mg OD + 3TC 300 mg OD + DTG 50 mg OD	150	2016-11-18	0	461	1
University Teaching Hospital	54	M	AZT 300 mg BD + 3TC 150 mg BD + LPV/r iii po BD	180	2006-08-08	0	324	1
University Teaching Hospital	35	M	TDF 300 mg OD + FTC 200 mg OD + EFV 600 mg OD	90	2009-11-05	131397	492	3
University Teaching Hospital	50	F	TDF 300 mg OD + 3TC 150 mg BD + EFV 600 mg OD	30	2006-12-07	0	714	4
University Teaching Hospital	78	M	TDF 300 mg OD + FTC 200 mg OD + LPV/r iii BD	90	2012-11-19	0	548	1
University Teaching Hospital	51	M	AZT 300 mg BD + 3TC 150 mg BD + LPV/r iii po BD	30	2008-10-13	20	352	3
University Teaching Hospital	43	F	TDF 300 mg OD + 3TC 300 mg OD + DTG 50 mg OD	150	2009-02-18	0	446	1
University Teaching Hospital	34	F	TDF 300 mg OD + 3TC 300 mg OD + DTG 50 mg OD	180	2013-03-07	55	251	1
University Teaching Hospital	44	F	TDF 300 mg OD + 3TC 300 mg OD + DTG 50 mg OD	180	2016-02-22	NULL	519	1
University Teaching Hospital	42	M	AZT 300 mg BD + 3TC 150 mg BD + LPV/r iii po BD	30	2015-10-14	NULL	14	1
University Teaching Hospital	61	M	TDF 300 mg OD + 3TC 300 mg OD + DTG 50 mg OD	180	2008-03-03	0	706	1
University Teaching Hospital	50	F	TDF 300 mg OD + 3TC 150 mg BD + EFV 600 mg OD	180	2014-12-23	0	239	1
University Teaching Hospital	47	F	TDF 300 mg OD + FTC 200 mg OD + EFV 600 mg OD	180	2016-04-06	0	441	1
University Teaching Hospital	42	F	TDF 300 mg OD + FTC 200 mg OD + EFV 600 mg OD	30	2011-11-02	0	402	4
University Teaching Hospital	37	F	TDF 300 mg OD + 3TC 300 mg OD + DTG 50 mg OD	180	2017-02-08	0	480	3
University Teaching Hospital	47	F	AZT 300 mg BD + 3TC 150 mg BD + LPV/r iii po BD	180	2013-06-14	30	810	1
University Teaching Hospital	45	M	TDF 300 mg OD + 3TC 300 mg OD + DTG 50 mg OD	180	2010-01-21	0	253	3
University Teaching Hospital	37	F	TDF 300 mg OD + 3TC 300 mg OD + DTG 50 mg OD	180	2016-07-07	11819	813	1
University Teaching Hospital	35	F	TDF 300 mg OD + 3TC 300 mg OD + DTG 50 mg OD	180	2017-10-16	0	254	1
University Teaching Hospital	37	M	TDF 300 mg OD + 3TC 300 mg OD + DTG 50 mg OD	30	2018-05-29	0	615	1
University Teaching Hospital	51	F	ABC 300 mg BD + 3TC 150 mg BD + EFV 600 mg OD	180	2011-06-03	0	245	1
University Teaching Hospital	56	F	AZT 300 mg BD + TDF 300 mg OD + FTC 200 mg OD + LPV/r 400/100 mg BD	180	2006-01-30	47	641	2
University Teaching Hospital	54	F	TDF 300 mg OD + 3TC 300 mg OD + DTG 50 mg OD	180	2007-02-08	0	1023	1
University Teaching Hospital	57	M	TDF 300 mg OD + 3TC 300 mg OD + DTG 50 mg OD	180	2006-12-14	63	309	3
University Teaching Hospital	68	F	TDF 300 mg OD + FTC 200 mg OD + EFV 600 mg OD	180	2015-05-21	52	269	4
University Teaching Hospital	47	M	TDF 300 mg OD + FTC 200 mg OD + EFV 600 mg OD	180	2018-05-16	NULL	6	2
University Teaching Hospital	64	F	TDF 300 mg OD + 3TC 300 mg OD + DTG 50 mg OD	180	2013-10-25	65	556	1
University Teaching Hospital	35	F	TDF 300 mg OD + FTC 200 mg OD + EFV 600 mg OD	30	2010-06-10	0	523	1
University Teaching Hospital	46	F	TDF 300 mg OD + 3TC 300 mg OD + DTG 50 mg OD	180	2018-06-26	0	465	1
University Teaching Hospital	53	M	TDF 300 mg OD + 3TC 300 mg OD + DTG 50 mg OD	180	2007-04-18	0	543	2
University Teaching Hospital	22	M	TDF 300 mg OD + 3TC 300 mg OD + DTG 50 mg OD	180	2014-10-02	29	564	4
University Teaching Hospital	30	F	TDF 300 mg OD + 3TC 300 mg OD + DTG 50 mg OD	180	2017-11-24	0	558	1
University Teaching Hospital	67	M	AZT 300 mg BD + 3TC 150 mg BD + LPV/r iii po BD	180	2004-07-12	0	663	4
University Teaching Hospital	51	M	TDF 300 mg OD + FTC 200 mg OD + EFV 600 mg OD	180	2015-04-14	29	323	1
University Teaching Hospital	54	F	TDF 300 mg OD + FTC 200 mg OD + EFV 600 mg OD	180	2007-10-04	0	610	1
University Teaching Hospital	61	M	TDF 300 mg OD + FTC 200 mg OD + EFV 600 mg OD	180	2016-07-25	0	999	1
University Teaching Hospital	40	F	TDF 300 mg OD + 3TC 300 mg OD + DTG 50 mg OD	180	2013-06-24	72	707	1
University Teaching Hospital	61	F	TDF 300 mg OD + FTC 200 mg OD + EFV 600 mg OD	180	2008-07-15	40	775	3
University Teaching Hospital	32	F	TDF 300 mg OD + 3TC 300 mg OD + DTG 50 mg OD	180	2012-05-22	20	672	1
University Teaching Hospital	52	F	TDF 300 mg OD + 3TC 150 mg BD + NVP 200 mg BD	90	2013-07-11	20	205	1
University Teaching Hospital	53	F	TDF 300 mg OD + 3TC 300 mg OD + DTG 50 mg OD	180	2006-12-22	0	422	4
University Teaching Hospital	23	F	TDF 300 mg OD + 3TC 150 mg BD + LPV/r iii BD	180	2008-09-16	34074	280	2
University Teaching Hospital	35	M	TDF 300 mg OD + 3TC 300 mg OD + DTG 50 mg OD	180	2018-02-08	81	734	1
University Teaching Hospital	52	F	TDF 300 mg OD + FTC 200 mg OD + NVP 200 mg BD	180	2008-02-11	29	593	3
University Teaching Hospital	56	M	TDF 300 mg OD + FTC 200 mg OD + EFV 600 mg OD	30	2007-11-23	20	447	3
University Teaching Hospital	47	F	AZT 300 mg BD + 3TC 150 mg BD + LPV/r iii po BD	15	2017-12-22	11478	21	3
University Teaching Hospital	60	F	ABC 300 mg BD + 3TC 150 mg BD + EFV 600 mg OD	180	2020-06-17	0	NULL	3
University Teaching Hospital	45	F	TDF 300 mg OD + FTC 200 mg OD + EFV 600 mg OD	180	2008-10-21	125	445	1
University Teaching Hospital	27	M	TDF 300 mg OD + 3TC 300 mg OD + DTG 50 mg OD	180	2018-09-12	100000	146	1
University Teaching Hospital	25	M	TDF 300 mg OD + 3TC 300 mg OD + DTG 50 mg OD	180	2017-05-02	0	360	1
University Teaching Hospital	29	F	TDF 300 mg OD + 3TC 300 mg OD + DTG 50 mg OD	180	2014-12-08	0	340	1
University Teaching Hospital	25	F	TDF 300 mg OD + 3TC 300 mg OD + DTG 50 mg OD	180	2015-11-27	30	709	1
University Teaching Hospital	65	F	TDF 300 mg OD + FTC 200 mg OD + NVP 200 mg BD	30	2008-04-24	274	611	3
University Teaching Hospital	45	F	TDF 300 mg OD + FTC 200 mg OD + LPV/r iii BD	180	2014-07-24	47	254	1
University Teaching Hospital	32	F	TDF 300 mg OD + 3TC 300 mg OD + DTG 50 mg OD	180	2018-01-29	0	891	4
University Teaching Hospital	47	F	TDF 300 mg OD + FTC 200 mg OD + EFV 600 mg OD	180	2010-01-27	0	457	1
University Teaching Hospital	38	F	AZT 300 mg BD + 3TC 150 mg BD + LPV/r iii po BD	180	2012-02-23	24884	69	1
University Teaching Hospital	69	F	TDF 300 mg OD + FTC 200 mg OD + EFV 600 mg OD	180	2019-03-22	19	NULL	1
University Teaching Hospital	38	M	TDF 300 mg OD + 3TC 300 mg OD + DTG 50 mg OD	180	2017-06-26	19	222	1
University Teaching Hospital	36	F	TDF 300 mg OD + 3TC 300 mg OD + DTG 50 mg OD	180	2018-05-24	20	209	1
University Teaching Hospital	53	M	TDF 300 mg OD + 3TC 300 mg OD + DTG 50 mg OD	180	2017-04-04	19	166	1
University Teaching Hospital	43	F	TDF 300 mg OD + 3TC 300 mg OD + DTG 50 mg OD	180	2019-01-04	0	637	1
University Teaching Hospital	58	F	TDF 300 mg OD + 3TC 300 mg OD + DTG 50 mg OD	180	2015-02-27	19	531	3
University Teaching Hospital	52	M	TDF 300 mg OD + FTC 200 mg OD + EFV 600 mg OD	180	2016-12-27	0	446	1
University Teaching Hospital	34	F	TDF 300 mg OD + 3TC 300 mg OD + DTG 50 mg OD	180	2013-02-08	0	866	3
University Teaching Hospital	44	M	TDF 300 mg OD + 3TC 300 mg OD + DTG 50 mg OD	180	2018-05-28	19	117	2
University Teaching Hospital	41	F	TDF 300 mg OD + 3TC 300 mg OD + DTG 50 mg OD	180	2016-08-16	0	1003	1
University Teaching Hospital	32	F	TDF 300 mg OD + 3TC 300 mg OD + DTG 50 mg OD	90	2015-02-04	0	599	1
University Teaching Hospital	54	F	TDF 300 mg OD + 3TC 300 mg OD + DTG 50 mg OD	180	2016-05-24	16372	67	NULL
University Teaching Hospital	27	M	TDF 300 mg OD + 3TC 300 mg OD + DTG 50 mg OD	180	2017-01-12	0	66	1
University Teaching Hospital	60	F	TDF 300 mg OD + 3TC 300 mg OD + DTG 50 mg OD	90	2016-04-28	0	744	1
University Teaching Hospital	37	M	TDF 300 mg OD + 3TC 300 mg OD + DTG 50 mg OD	180	2012-07-05	0	652	1
University Teaching Hospital	63	M	TDF 300 mg OD + 3TC 300 mg OD + DTG 50 mg OD	180	2007-12-14	20	528	2
University Teaching Hospital	39	M	TDF 300 mg OD + 3TC 300 mg OD + DTG 50 mg OD	180	2017-12-20	0	228	1
University Teaching Hospital	49	F	TDF 300 mg OD + 3TC 300 mg OD + DTG 50 mg OD	30	2008-08-27	0	583	1
University Teaching Hospital	45	F	TDF 300 mg OD + 3TC 300 mg OD + DTG 50 mg OD	180	2019-03-06	19	38	1
University Teaching Hospital	51	F	TDF 300 mg OD + 3TC 300 mg OD + DTG 50 mg OD	180	2012-07-11	19	277	4
University Teaching Hospital	48	M	TDF 300 mg OD + 3TC 300 mg OD + DTG 50 mg OD	180	2016-01-13	0	279	1
University Teaching Hospital	39	M	TDF 300 mg OD + 3TC 300 mg OD + DTG 50 mg OD	180	2016-12-15	8	391	4
University Teaching Hospital	52	M	TDF 300 mg OD + 3TC 300 mg OD + DTG 50 mg OD	180	2010-01-25	0	129	4
University Teaching Hospital	66	F	TDF 300 mg OD + 3TC 300 mg OD + DTG 50 mg OD	180	2010-06-29	0	315	1
University Teaching Hospital	44	F	TDF 300 mg OD + 3TC 300 mg OD + DTG 50 mg OD	180	2014-01-07	0	273	1
University Teaching Hospital	65	M	TDF 300 mg OD + FTC 200 mg OD + EFV 600 mg OD	60	2005-01-24	23	1879	4
University Teaching Hospital	53	M	TDF 300 mg OD + 3TC 300 mg OD + DTG 50 mg OD	180	2006-08-28	19	405	3
University Teaching Hospital	56	M	TDF 300 mg OD + 3TC 300 mg OD + DTG 50 mg OD	60	2008-01-10	39	550	2
University Teaching Hospital	22	M	TDF 300 mg OD + 3TC 300 mg OD + DTG 50 mg OD	180	2017-05-30	0	434	1
University Teaching Hospital	34	F	TDF 300 mg OD + 3TC 300 mg OD + DTG 50 mg OD	180	2017-10-03	60	774	1
University Teaching Hospital	47	M	AZT 300 mg BD + 3TC 150 mg BD + LPV/r iii po BD	180	2016-09-29	0	24	3
University Teaching Hospital	30	F	TDF 300 mg OD + 3TC 150 mg BD + EFV 600 mg OD	60	2019-04-25	29	184	1
University Teaching Hospital	47	M	TDF 300 mg OD + FTC 200 mg OD + EFV 600 mg OD	180	2016-08-04	0	363	1
University Teaching Hospital	57	M	TDF 300 mg OD + FTC 200 mg OD + EFV 600 mg OD	180	2013-09-25	0	365	1
University Teaching Hospital	35	F	TDF 300 mg OD + 3TC 300 mg OD + DTG 50 mg OD	180	2013-06-14	0	325	4
University Teaching Hospital	48	F	TDF 300 mg OD + FTC 200 mg OD + EFV 600 mg OD	180	2016-01-19	0	362	1
University Teaching Hospital	41	M	TDF 300 mg OD + 3TC 300 mg OD + DTG 50 mg OD	180	2013-10-29	0	339	1
University Teaching Hospital	56	M	TDF 300 mg OD + FTC 200 mg OD + EFV 600 mg OD	180	2013-05-22	20	388	4
University Teaching Hospital	41	F	TDF 300 mg OD + 3TC 300 mg OD + DTG 50 mg OD	180	2018-07-31	40	289	3
University Teaching Hospital	57	M	TDF 300 mg OD + FTC 200 mg OD + EFV 600 mg OD	180	2009-10-13	NULL	505	1
University Teaching Hospital	50	F	TDF 300 mg OD + 3TC 300 mg OD + DTG 50 mg OD	90	2006-01-19	0	641	1
University Teaching Hospital	28	F	TDF 300 mg OD + 3TC 300 mg OD + DTG 50 mg OD	180	2016-08-12	NULL	414	1
University Teaching Hospital	40	F	TDF 300 mg OD + 3TC 300 mg OD + DTG 50 mg OD	180	2017-02-21	71	88	1
University Teaching Hospital	42	F	TDF 300 mg OD + 3TC 300 mg OD + DTG 50 mg OD	180	2011-06-13	0	492	1
University Teaching Hospital	57	M	TDF 300 mg OD + 3TC 300 mg OD + DTG 50 mg OD	150	2015-07-22	19	265	4
University Teaching Hospital	35	F	TDF 300 mg OD + 3TC 300 mg OD + DTG 50 mg OD	180	2018-05-16	19	126	2
University Teaching Hospital	24	F	TDF 300 mg OD + 3TC 300 mg OD + DTG 50 mg OD	177	2015-01-12	19	405	1
University Teaching Hospital	47	M	TDF 300 mg OD + 3TC 300 mg OD + DTG 50 mg OD	180	2014-09-15	29	771	1
University Teaching Hospital	24	F	TDF 300 mg OD + 3TC 300 mg OD + DTG 50 mg OD	180	2014-12-15	0	584	1
University Teaching Hospital	44	F	TDF 300 mg OD + FTC 200 mg OD + EFV 600 mg OD	180	2018-10-31	70800	19	1
University Teaching Hospital	65	M	TDF 300 mg OD + 3TC 300 mg OD + DTG 50 mg OD	180	2019-03-02	NULL	NULL	1
University Teaching Hospital	29	F	TDF 300 mg OD + 3TC 300 mg OD + DTG 50 mg OD	30	2015-08-19	0	784	1
University Teaching Hospital	44	M	TDF 300 mg OD + 3TC 300 mg OD + DTG 50 mg OD	180	2012-04-12	0	381	1
University Teaching Hospital	25	F	TDF 300 mg OD + 3TC 300 mg OD + DTG 50 mg OD	180	2014-05-09	36	794	1
University Teaching Hospital	38	M	TDF 300 mg OD + 3TC 300 mg OD + DTG 50 mg OD	180	2019-02-14	0	138	1
University Teaching Hospital	50	M	TDF 300 mg OD + 3TC 300 mg OD + DTG 50 mg OD	180	2014-06-25	19	308	3
University Teaching Hospital	45	M	TDF 300 mg OD + 3TC 300 mg OD + DTG 50 mg OD	180	2010-11-18	0	181	1
University Teaching Hospital	30	M	TDF 300 mg OD + 3TC 300 mg OD + DTG 50 mg OD	180	2018-01-25	0	499	1
University Teaching Hospital	58	M	TDF 300 mg OD + FTC 200 mg OD + EFV 600 mg OD	180	2013-01-02	0	476	2
University Teaching Hospital	31	F	TDF 300 mg OD + FTC 200 mg OD + EFV 600 mg OD	15	2017-12-05	0	542	1
University Teaching Hospital	22	F	TDF 300 mg OD + 3TC 300 mg OD + DTG 50 mg OD	180	2014-07-16	29	595	4
University Teaching Hospital	53	F	TDF 300 mg OD + 3TC 300 mg OD + DTG 50 mg OD	180	2007-01-29	0	553	1
University Teaching Hospital	21	F	TDF 300 mg OD + 3TC 300 mg OD + DTG 50 mg OD	180	2017-08-15	1223	311	1
University Teaching Hospital	52	M	TDF 300 mg OD + 3TC 300 mg OD + DTG 50 mg OD	90	2016-01-13	0	334	4
University Teaching Hospital	35	M	TDF 300 mg OD + 3TC 300 mg OD + DTG 50 mg OD	180	2016-10-03	0	316	1
University Teaching Hospital	75	M	AZT 300 mg BD + 3TC 150 mg BD + NVP 200 mg BD	90	2003-08-01	19	295	1
University Teaching Hospital	36	M	TDF 300 mg OD + 3TC 150 mg BD + EFV 600 mg OD	180	2016-09-27	0	384	1
University Teaching Hospital	47	M	TDF 300 mg OD + 3TC 300 mg OD + DTG 50 mg OD	180	2015-04-16	177	364	2
University Teaching Hospital	61	F	TDF 300 mg OD + FTC 200 mg OD + EFV 600 mg OD	180	2008-08-15	28	682	1
University Teaching Hospital	49	M	TDF 300 mg OD + 3TC 300 mg OD + DTG 50 mg OD	180	2014-01-06	0	346	3
University Teaching Hospital	46	M	TDF 300 mg OD + FTC 200 mg OD + EFV 600 mg OD	180	2017-10-09	0	437	1
University Teaching Hospital	52	M	TDF 300 mg OD + 3TC 300 mg OD + DTG 50 mg OD	180	2008-05-30	0	490	3
University Teaching Hospital	44	M	TDF 300 mg OD + 3TC 300 mg OD + DTG 50 mg OD	180	2019-06-27	NULL	404	NULL
University Teaching Hospital	51	M	TDF 300 mg OD + FTC 200 mg OD + EFV 600 mg OD	180	2012-09-07	20	455	2
University Teaching Hospital	31	F	TDF 300 mg OD + 3TC 300 mg OD + DTG 50 mg OD	180	2018-10-03	19	764	1
University Teaching Hospital	57	M	TDF 300 mg OD + FTC 200 mg OD + NVP 200 mg BD	30	2009-01-30	20	975	3
University Teaching Hospital	51	F	TDF 300 mg OD + 3TC 300 mg OD + DTG 50 mg OD	180	2013-02-08	19	551	1
University Teaching Hospital	57	M	TDF 300 mg OD + 3TC 300 mg OD + DTG 50 mg OD	180	2018-04-11	34	170	1
University Teaching Hospital	51	M	TDF 300 mg OD + FTC 200 mg OD + EFV 600 mg OD	180	2012-07-12	0	410	1
University Teaching Hospital	52	M	TDF 300 mg OD + 3TC 300 mg OD + DTG 50 mg OD	180	2014-04-22	0	267	1
University Teaching Hospital	47	M	TDF 300 mg OD + 3TC 300 mg OD + DTG 50 mg OD	180	2018-12-18	0	191	1
University Teaching Hospital	40	M	TDF 300 mg OD + 3TC 300 mg OD + DTG 50 mg OD	180	2017-10-10	115	165	1
University Teaching Hospital	50	F	TDF 300 mg OD + 3TC 300 mg OD + DTG 50 mg OD	180	2012-07-10	54	663	1
University Teaching Hospital	68	M	TDF 300 mg OD + 3TC 300 mg OD + DTG 50 mg OD	180	2009-03-13	49	385	3
University Teaching Hospital	37	F	TDF 300 mg OD + 3TC 300 mg OD + DTG 50 mg OD	180	2017-12-19	19	101	1
University Teaching Hospital	38	F	TDF 300 mg OD + 3TC 300 mg OD + DTG 50 mg OD	180	2014-04-22	19	341	3
University Teaching Hospital	27	M	TDF 300 mg OD + 3TC 300 mg OD + DTG 50 mg OD	180	2014-09-30	0	231	1
University Teaching Hospital	48	F	TDF 300 mg OD + 3TC 300 mg OD + DTG 50 mg OD	180	2017-01-25	262	747	1
University Teaching Hospital	39	F	TDF 300 mg OD + 3TC 300 mg OD + DTG 50 mg OD	180	2013-11-12	215	630	1
University Teaching Hospital	31	F	TDF 300 mg OD + 3TC 300 mg OD + DTG 50 mg OD	90	2016-04-12	20	496	1
University Teaching Hospital	62	F	TDF 300 mg OD + FTC 200 mg OD + EFV 600 mg OD	180	2008-06-27	19	428	3
University Teaching Hospital	13	M	TDF 300 mg OD + 3TC 300 mg OD + DTG 50 mg OD	180	2019-06-24	0	190	1
University Teaching Hospital	34	F	TDF 300 mg OD + 3TC 300 mg OD + DTG 50 mg OD	15	2022-01-19	NULL	NULL	1
University Teaching Hospital	25	M	TDF 300 mg OD + 3TC 300 mg OD + DTG 50 mg OD	15	2022-01-29	NULL	NULL	1
University Teaching Hospital	34	M	TDF 300 mg OD + 3TC 300 mg OD + DTG 50 mg OD	15	2022-01-13	NULL	NULL	1
University Teaching Hospital	46	M	TDF 300 mg OD + 3TC 300 mg OD + DTG 50 mg OD	15	2022-01-26	NULL	NULL	1
University Teaching Hospital	22	M	TDF 300 mg OD + 3TC 300 mg OD + DTG 50 mg OD	15	2022-01-22	NULL	NULL	1
University Teaching Hospital	47	F	TDF 300 mg OD + 3TC 300 mg OD + DTG 50 mg OD	30	2022-01-29	NULL	NULL	1
University Teaching Hospital	50	M	TDF 300 mg OD + 3TC 300 mg OD + DTG 50 mg OD	15	2022-01-13	NULL	NULL	1
University Teaching Hospital	40	F	TDF 300 mg OD + 3TC 300 mg OD + DTG 50 mg OD	15	2022-01-08	NULL	NULL	1
University Teaching Hospital	36	M	TDF 300 mg OD + 3TC 300 mg OD + DTG 50 mg OD	15	2022-01-29	NULL	NULL	1
University Teaching Hospital	34	F	TDF 300 mg OD + 3TC 300 mg OD + DTG 50 mg OD	15	2022-01-10	NULL	NULL	1
University Teaching Hospital	35	F	TDF 300 mg OD + 3TC 300 mg OD + DTG 50 mg OD	14	2022-01-19	NULL	117	1
University Teaching Hospital	31	F	TDF 300 mg OD + 3TC 300 mg OD + DTG 50 mg OD	90	2021-12-07	NULL	NULL	NULL
University Teaching Hospital	32	F	TDF 300 mg OD + 3TC 300 mg OD + DTG 50 mg OD	15	2022-01-28	NULL	297	1
University Teaching Hospital	25	F	TDF 300 mg OD + 3TC 300 mg OD + DTG 50 mg OD	30	2022-01-10	NULL	213	1
University Teaching Hospital	39	F	TDF 300 mg OD + 3TC 300 mg OD + DTG 50 mg OD	15	2022-01-27	NULL	NULL	NULL
University Teaching Hospital	25	M	TDF 300 mg OD + 3TC 300 mg OD + DTG 50 mg OD	15	2022-01-08	NULL	NULL	1
University Teaching Hospital	29	F	TDF 300 mg OD + 3TC 300 mg OD + DTG 50 mg OD	15	2022-01-22	NULL	NULL	1
University Teaching Hospital	25	F	TDF 300 mg OD + 3TC 300 mg OD + DTG 50 mg OD	15	2022-01-28	NULL	NULL	NULL
University Teaching Hospital	40	F	NULL	30	2022-01-26	NULL	NULL	1
University Teaching Hospital	26	M	TDF 300 mg OD + 3TC 300 mg OD + DTG 50 mg OD	40	2022-01-11	NULL	151	NULL
University Teaching Hospital	31	M	NULL	30	2022-01-12	NULL	NULL	3
University Teaching Hospital	32	F	TDF 300 mg OD + 3TC 300 mg OD + DTG 50 mg OD	15	2022-01-11	NULL	NULL	1
University Teaching Hospital	29	F	TDF 300 mg OD + 3TC 300 mg OD + DTG 50 mg OD	30	2022-01-12	NULL	NULL	1
University Teaching Hospital	22	F	NULL	90	2021-12-07	NULL	NULL	1
University Teaching Hospital	31	M	TDF 300 mg OD + 3TC 300 mg OD + DTG 50 mg OD	30	2022-01-22	NULL	NULL	1
University Teaching Hospital	38	M	TDF 300 mg OD + FTC 200 mg OD + EFV 600 mg OD	15	2022-01-29	NULL	NULL	1
University Teaching Hospital	21	F	TDF 300 mg OD + 3TC 300 mg OD + DTG 50 mg OD	15	2022-01-06	NULL	NULL	1
University Teaching Hospital	29	F	AZT 300 mg BD + 3TC 150 mg BD + LPV/r iii po BD	90	2020-02-05	NULL	NULL	1
University Teaching Hospital	38	M	TDF 300 mg OD + 3TC 300 mg OD + DTG 50 mg OD	15	2022-01-27	NULL	NULL	1
University Teaching Hospital	26	F	TDF 300 mg OD + 3TC 300 mg OD + DTG 50 mg OD	15	2022-01-10	NULL	NULL	1
University Teaching Hospital	31	M	NULL	15	2022-01-27	NULL	NULL	1
University Teaching Hospital	46	F	TDF 300 mg OD + 3TC 300 mg OD + DTG 50 mg OD	180	2018-12-19	NULL	678	1
University Teaching Hospital	31	M	TDF 300 mg OD + 3TC 300 mg OD + DTG 50 mg OD	14	2022-01-31	NULL	NULL	NULL
University Teaching Hospital	20	M	TDF 300 mg OD + 3TC 300 mg OD + DTG 50 mg OD	15	2022-01-24	NULL	NULL	1
University Teaching Hospital	27	F	TDF 300 mg OD + 3TC 300 mg OD + DTG 50 mg OD	90	2021-06-01	NULL	NULL	NULL
University Teaching Hospital	42	M	TDF 300 mg OD + 3TC 300 mg OD + DTG 50 mg OD	15	2022-01-25	NULL	NULL	1
University Teaching Hospital	25	M	TDF 300 mg OD + 3TC 300 mg OD + DTG 50 mg OD	15	2022-01-08	NULL	NULL	2
University Teaching Hospital	35	M	TDF 300 mg OD + 3TC 300 mg OD + DTG 50 mg OD	15	2022-01-17	NULL	NULL	1
University Teaching Hospital	28	M	TDF 300 mg OD + 3TC 300 mg OD + DTG 50 mg OD	15	2022-01-19	NULL	NULL	1
University Teaching Hospital	28	M	NULL	30	2022-01-10	NULL	341	3
University Teaching Hospital	64	M	NULL	180	2021-01-04	NULL	180	1
University Teaching Hospital	36	F	TDF 300 mg OD + 3TC 300 mg OD + DTG 50 mg OD	15	2022-01-19	NULL	NULL	1
University Teaching Hospital	52	M	NULL	90	2022-01-11	NULL	277	3
University Teaching Hospital	26	F	TAF OD + 3TC OD + DTG OD	15	2022-01-22	NULL	NULL	1
University Teaching Hospital	37	F	TDF 300 mg OD + 3TC 300 mg OD + DTG 50 mg OD	15	2022-01-29	NULL	NULL	1
University Teaching Hospital	31	F	TDF 300 mg OD + 3TC 300 mg OD + DTG 50 mg OD	15	2022-01-10	NULL	NULL	1
University Teaching Hospital	41	M	TDF 300 mg OD + 3TC 300 mg OD + DTG 50 mg OD	15	2022-01-25	NULL	NULL	1
University Teaching Hospital	24	M	TDF 300 mg OD + 3TC 300 mg OD + DTG 50 mg OD	15	2022-01-18	NULL	NULL	1
University Teaching Hospital	37	F	TDF 300 mg OD + 3TC 300 mg OD + DTG 50 mg OD	15	2022-01-22	NULL	NULL	1
University Teaching Hospital	43	M	NULL	180	2021-10-27	NULL	119	2
University Teaching Hospital	40	F	TDF 300 mg OD + 3TC 300 mg OD + DTG 50 mg OD	30	2022-01-18	NULL	NULL	1
University Teaching Hospital	27	M	TDF 300 mg OD + 3TC 300 mg OD + DTG 50 mg OD	15	2022-01-28	NULL	NULL	1
University Teaching Hospital	28	F	TDF 300 mg OD + 3TC 300 mg OD + DTG 50 mg OD	15	2022-01-08	NULL	NULL	1
University Teaching Hospital	52	M	TDF 300 mg OD + 3TC 300 mg OD + DTG 50 mg OD	15	2022-01-31	NULL	NULL	1
University Teaching Hospital	29	F	TDF 300 mg OD + 3TC 300 mg OD + DTG 50 mg OD	30	2022-01-10	NULL	NULL	1
University Teaching Hospital	32	F	TDF 300 mg OD + 3TC 300 mg OD + DTG 50 mg OD	15	2022-01-24	NULL	NULL	3
University Teaching Hospital	53	M	TDF 300 mg OD + 3TC 150 mg BD + EFV 600 mg OD	90	2022-01-14	NULL	403	1
University Teaching Hospital	44	F	TDF 300 mg OD + 3TC 300 mg OD + DTG 50 mg OD	15	2022-01-25	NULL	NULL	NULL
University Teaching Hospital	32	F	TDF 300 mg OD + 3TC 300 mg OD + DTG 50 mg OD	30	2022-01-26	NULL	NULL	1
University Teaching Hospital	34	M	TDF 300 mg OD + 3TC 300 mg OD + DTG 50 mg OD	15	2022-01-24	NULL	NULL	1
University Teaching Hospital	20	F	TDF 300 mg OD + 3TC 300 mg OD + DTG 50 mg OD	15	2022-01-28	NULL	NULL	1
University Teaching Hospital	29	F	TDF 300 mg OD + 3TC 300 mg OD + DTG 50 mg OD	30	2021-11-15	NULL	NULL	NULL
University Teaching Hospital	44	F	TDF 300 mg OD + 3TC 150 mg BD + EFV 600 mg OD	90	2017-06-09	555	157	1
University Teaching Hospital	39	F	TDF 300 mg OD + 3TC 300 mg OD + DTG 50 mg OD	180	2015-11-13	0	475	2
University Teaching Hospital	45	F	TDF 300 mg OD + 3TC 300 mg OD + DTG 50 mg OD	180	2007-07-31	19	1614	4
University Teaching Hospital	23	F	TDF 300 mg OD + 3TC 300 mg OD + DTG 50 mg OD	180	2014-10-07	19	1008	1
University Teaching Hospital	41	F	TDF 300 mg OD + 3TC 300 mg OD + DTG 50 mg OD	180	2013-09-11	0	712	2
University Teaching Hospital	25	M	AZT 300 mg BD + 3TC 150 mg BD + LPV/r iii po BD	180	2015-05-26	276	538	2
University Teaching Hospital	31	F	TDF 300 mg OD + 3TC 300 mg OD + DTG 50 mg OD	180	2016-05-19	0	382	1
University Teaching Hospital	42	M	TDF 300 mg OD + 3TC 300 mg OD + DTG 50 mg OD	180	2012-03-16	0	483	3
University Teaching Hospital	37	F	ABC 300 mg BD + 3TC 150 mg BD + EFV 600 mg OD	60	2016-10-21	34	426	1
University Teaching Hospital	41	F	TDF 300 mg OD + FTC 200 mg OD + EFV 600 mg OD	30	2018-10-10	0	159	1
University Teaching Hospital	63	F	TDF 300 mg OD + 3TC 300 mg OD + DTG 50 mg OD	180	2007-10-09	0	528	1
University Teaching Hospital	52	F	AZT 300 mg BD + TDF 300 mg OD + FTC 200 mg OD + LPV/r 400/100 mg BD	120	2004-06-01	108	799	4
University Teaching Hospital	50	F	TDF 300 mg OD + 3TC 300 mg OD + DTG 50 mg OD	180	2012-03-28	23	683	1
University Teaching Hospital	58	M	ABC 300 mg BD + 3TC 150 mg BD + EFV 600 mg OD	180	2009-10-15	NULL	243	2
University Teaching Hospital	55	M	TDF 300 mg OD + FTC 200 mg OD + EFV 600 mg OD	180	2013-02-12	41	463	1
University Teaching Hospital	58	F	TDF 300 mg OD + 3TC 300 mg OD + DTG 50 mg OD	180	2006-03-30	19	534	3
University Teaching Hospital	31	M	TDF 300 mg OD + 3TC 300 mg OD + DTG 50 mg OD	180	2018-01-24	60	186	1
University Teaching Hospital	46	M	AZT 300 mg BD + 3TC 150 mg BD + LPV/r iii po BD	90	2010-04-28	0	350	3
University Teaching Hospital	32	F	TDF 300 mg OD + 3TC 300 mg OD + DTG 50 mg OD	180	2016-12-21	0	769	1
University Teaching Hospital	58	F	TDF 300 mg OD + 3TC 300 mg OD + DTG 50 mg OD	180	2013-10-30	19	958	1
University Teaching Hospital	55	M	TDF 300 mg OD + 3TC 300 mg OD + DTG 50 mg OD	180	2014-03-24	40	236	4
University Teaching Hospital	30	M	TDF 300 mg OD + 3TC 300 mg OD + DTG 50 mg OD	180	2017-01-20	30	178	1
University Teaching Hospital	37	M	TDF 300 mg OD + 3TC 300 mg OD + DTG 50 mg OD	180	2017-04-24	0	529	1
University Teaching Hospital	42	F	AZT 300 mg BD + 3TC 150 mg BD + LPV/r iii po BD	90	2015-02-17	0	356	2
University Teaching Hospital	49	M	TDF 300 mg OD + 3TC 300 mg OD + DTG 50 mg OD	180	2008-05-02	0	806	1
University Teaching Hospital	70	M	TDF 300 mg OD + 3TC 300 mg OD + DTG 50 mg OD	180	2005-10-03	50	331	1
University Teaching Hospital	39	F	TDF 300 mg OD + 3TC 300 mg OD + DTG 50 mg OD	180	2015-12-02	19	467	1
University Teaching Hospital	25	F	TDF 300 mg OD + 3TC 300 mg OD + DTG 50 mg OD	180	2016-07-12	0	472	1
University Teaching Hospital	32	F	TDF 300 mg OD + FTC 200 mg OD + LPV/r iii BD	30	2017-07-17	0	700	1
University Teaching Hospital	45	M	TDF 300 mg OD + 3TC 300 mg OD + DTG 50 mg OD	180	2016-10-21	134	258	1
University Teaching Hospital	43	F	TDF 300 mg OD + 3TC 300 mg OD + DTG 50 mg OD	180	2013-01-15	0	331	1
University Teaching Hospital	48	M	TDF 300 mg OD + FTC 200 mg OD + EFV 600 mg OD	90	2018-01-17	NULL	323	1
University Teaching Hospital	44	M	TDF 300 mg OD + 3TC 300 mg OD + DTG 50 mg OD	180	2017-07-19	0	223	1
University Teaching Hospital	64	M	TDF 300 mg OD + 3TC 300 mg OD + DTG 50 mg OD	180	2019-06-27	2835	232	1
University Teaching Hospital	23	F	TDF 300 mg OD + 3TC 300 mg OD + DTG 50 mg OD	180	2014-08-12	0	519	1
University Teaching Hospital	70	F	TDF 300 mg OD + FTC 200 mg OD + EFV 600 mg OD	90	2011-08-24	NULL	394	2
University Teaching Hospital	55	M	TDF 300 mg OD + 3TC 300 mg OD + DTG 50 mg OD	180	2015-04-28	0	333	1
University Teaching Hospital	43	F	TDF 300 mg OD + 3TC 300 mg OD + DTG 50 mg OD	180	2018-07-25	100	375	1
University Teaching Hospital	44	M	TDF 300 mg OD + 3TC 300 mg OD + DTG 50 mg OD	180	2019-01-07	0	274	1
University Teaching Hospital	57	F	TDF 300 mg OD + FTC 200 mg OD + EFV 600 mg OD	180	2009-01-30	30	364	1
University Teaching Hospital	53	F	TDF 300 mg OD + 3TC 300 mg OD + DTG 50 mg OD	180	2015-04-10	NULL	240	1
University Teaching Hospital	39	F	TDF 300 mg OD + FTC 200 mg OD + EFV 600 mg OD	180	2013-05-30	149	903	3
University Teaching Hospital	41	F	TDF 300 mg OD + 3TC 300 mg OD + DTG 50 mg OD	180	2013-04-26	19	767	4
University Teaching Hospital	27	M	TDF 300 mg OD + 3TC 300 mg OD + DTG 50 mg OD	180	2012-06-28	0	303	2
University Teaching Hospital	47	M	TDF 300 mg OD + 3TC 300 mg OD + DTG 50 mg OD	180	2019-02-01	0	323	1
University Teaching Hospital	39	M	TDF 300 mg OD + 3TC 300 mg OD + DTG 50 mg OD	180	2019-04-04	47	594	1
University Teaching Hospital	45	M	TDF 300 mg OD + 3TC 300 mg OD + DTG 50 mg OD	180	2015-05-29	56	463	1
University Teaching Hospital	41	F	TDF 300 mg OD + 3TC 300 mg OD + DTG 50 mg OD	180	2016-09-06	47	593	1
University Teaching Hospital	36	M	TDF 300 mg OD + 3TC 300 mg OD + DTG 50 mg OD	150	2016-09-19	19	295	2
University Teaching Hospital	24	F	TDF 300 mg OD + 3TC 300 mg OD + DTG 50 mg OD	180	2014-10-14	0	481	1
University Teaching Hospital	55	F	TDF 300 mg OD + 3TC 300 mg OD + DTG 50 mg OD	120	2005-07-18	0	1770	3
University Teaching Hospital	61	F	TDF 300 mg OD + 3TC 300 mg OD + DTG 50 mg OD	180	2016-11-04	19	554	1
University Teaching Hospital	44	F	TDF 300 mg OD + 3TC 300 mg OD + DTG 50 mg OD	180	2013-11-14	0	627	3
University Teaching Hospital	46	M	TDF 300 mg OD + 3TC 300 mg OD + DTG 50 mg OD	180	2018-07-04	19	158	2
University Teaching Hospital	39	M	TDF 300 mg OD + 3TC 300 mg OD + DTG 50 mg OD	180	2019-05-17	7418972	NULL	1
University Teaching Hospital	51	F	TDF 300 mg OD + 3TC 150 mg BD + EFV 600 mg OD	90	2010-01-06	19	688	1
University Teaching Hospital	79	M	TDF 300 mg OD + 3TC 150 mg BD + EFV 600 mg OD	180	2014-09-29	0	465	1
University Teaching Hospital	62	F	ABC 300 mg BD + 3TC 150 mg BD + LPV/r iii po BD	90	2010-04-20	19	245	1
University Teaching Hospital	50	M	TDF 300 mg OD + 3TC 300 mg OD + DTG 50 mg OD	180	2017-02-24	19	274	1
University Teaching Hospital	29	F	TDF 300 mg OD + FTC 200 mg OD + EFV 600 mg OD	90	2017-04-04	0	429	1
University Teaching Hospital	42	M	ABC 300 mg BD + 3TC 150 mg BD + EFV 600 mg OD	90	2009-10-27	0	327	1
University Teaching Hospital	72	M	TDF 300 mg OD + 3TC 300 mg OD + DTG 50 mg OD	180	2007-11-07	20	433	4
University Teaching Hospital	12	F	ABC 300 mg BD + 3TC 150 mg BD + EFV 600 mg OD	180	2020-03-04	NULL	1161	1
University Teaching Hospital	12	F	ABC 300 mg BD + 3TC 150 mg BD + EFV 600 mg OD	180	2014-12-08	37	0	1
University Teaching Hospital	10	M	ABC 300 mg BD + 3TC 150 mg BD + EFV 600 mg OD	180	2014-10-10	6754	963	3
University Teaching Hospital	3	M	ABC 300 mg BD + 3TC 150 mg BD + LPV/r iii po BD	88	2019-12-11	NULL	NULL	1
University Teaching Hospital	38	M	TDF 300 mg OD + 3TC 300 mg OD + DTG 50 mg OD	90	2019-08-28	NULL	NULL	1
University Teaching Hospital	47	F	TDF 300 mg OD + 3TC 300 mg OD + DTG 50 mg OD	180	2020-03-26	NULL	628	NULL
University Teaching Hospital	36	M	AZT 300 mg BD + 3TC 150 mg BD + LPV/r iii po BD	90	2013-07-15	120163	71	1
University Teaching Hospital	36	F	TDF 300 mg OD + FTC 200 mg OD + EFV 600 mg OD	180	2020-01-31	NULL	846	1
University Teaching Hospital	40	M	TDF 300 mg OD + 3TC 300 mg OD + DTG 50 mg OD	180	2020-10-07	NULL	417	1
University Teaching Hospital	41	F	NULL	180	2020-03-25	NULL	NULL	1
University Teaching Hospital	41	F	TDF 300 mg OD + 3TC 300 mg OD + DTG 50 mg OD	180	2020-02-11	NULL	252	1
University Teaching Hospital	35	M	TDF 300 mg OD + 3TC 300 mg OD + DTG 50 mg OD	180	2019-07-19	145000	184	1
University Teaching Hospital	30	F	TDF 300 mg OD + 3TC 300 mg OD + DTG 50 mg OD	180	2020-08-26	NULL	NULL	1
University Teaching Hospital	25	F	TDF 300 mg OD + 3TC 300 mg OD + DTG 50 mg OD	30	2019-12-04	NULL	NULL	1
University Teaching Hospital	44	F	TDF 300 mg OD + 3TC 300 mg OD + DTG 50 mg OD	90	2019-11-05	NULL	114	1
University Teaching Hospital	67	F	TDF 300 mg OD + 3TC 300 mg OD + DTG 50 mg OD	180	2019-08-13	NULL	333	1
University Teaching Hospital	59	M	TDF 300 mg OD + 3TC 300 mg OD + DTG 50 mg OD	180	2020-05-19	NULL	123	2
University Teaching Hospital	33	F	TDF 300 mg OD + 3TC 300 mg OD + DTG 50 mg OD	180	2020-01-24	NULL	441	1
University Teaching Hospital	57	M	ABC 300 mg BD + 3TC 150 mg BD + EFV 600 mg OD	180	2019-07-09	66	NULL	1
University Teaching Hospital	65	F	TDF 300 mg OD + 3TC 300 mg OD + DTG 50 mg OD	180	2020-09-01	NULL	250	1
University Teaching Hospital	38	F	TDF 300 mg OD + 3TC 300 mg OD + DTG 50 mg OD	180	2020-08-25	NULL	489	1
University Teaching Hospital	43	F	NULL	30	2020-02-24	NULL	NULL	4
University Teaching Hospital	37	F	TDF 300 mg OD + 3TC 300 mg OD + DTG 50 mg OD	180	2020-01-18	NULL	438	1
University Teaching Hospital	38	F	TDF 300 mg OD + 3TC 300 mg OD + DTG 50 mg OD	180	2020-06-03	NULL	NULL	1
University Teaching Hospital	31	M	TDF 300 mg OD + 3TC 300 mg OD + DTG 50 mg OD	180	2019-11-14	NULL	NULL	1
University Teaching Hospital	44	F	TDF 300 mg OD + 3TC 300 mg OD + DTG 50 mg OD	30	2017-05-08	0	330	1
University Teaching Hospital	8	M	ABC 300 mg BD + 3TC 150 mg BD + LPV/r iii po BD	175	2015-03-20	0	937	1
University Teaching Hospital	47	F	AZT 300 mg BD + 3TC 150 mg BD + LPV/r iii po BD	90	2017-01-31	577665	103	1
University Teaching Hospital	44	F	TDF 300 mg OD + 3TC 300 mg OD + DTG 50 mg OD	180	2017-07-27	0	278	3
University Teaching Hospital	37	M	TDF 300 mg OD + 3TC 300 mg OD + DTG 50 mg OD	180	2016-05-03	0	383	4
University Teaching Hospital	38	F	TDF 300 mg OD + FTC 200 mg OD + EFV 600 mg OD	30	2016-07-12	74	187	3
University Teaching Hospital	49	F	TDF 300 mg OD + 3TC 300 mg OD + DTG 50 mg OD	90	2012-04-30	NULL	338	1
University Teaching Hospital	37	F	TDF 300 mg OD + 3TC 300 mg OD + DTG 50 mg OD	90	2014-06-03	0	485	1
University Teaching Hospital	51	F	TDF 300 mg OD + 3TC 300 mg OD + DTG 50 mg OD	180	2012-01-04	0	530	1
University Teaching Hospital	55	F	TDF 300 mg OD + FTC 200 mg OD + EFV 600 mg OD	180	2012-11-06	0	490	1
University Teaching Hospital	66	F	TDF 300 mg OD + FTC 200 mg OD + EFV 600 mg OD	90	2014-04-15	29	325	1
University Teaching Hospital	59	M	TDF 300 mg OD + 3TC 300 mg OD + DTG 50 mg OD	90	2012-02-23	0	206	4
University Teaching Hospital	45	F	TDF 300 mg OD + 3TC 300 mg OD + DTG 50 mg OD	180	2018-05-07	100	401	1
University Teaching Hospital	52	M	TDF 300 mg OD + 3TC 300 mg OD + DTG 50 mg OD	90	2010-02-12	35	715	1
University Teaching Hospital	34	F	TDF 300 mg OD + 3TC 300 mg OD + DTG 50 mg OD	180	2012-11-01	0	797	4
University Teaching Hospital	38	M	TDF 300 mg OD + 3TC 300 mg OD + DTG 50 mg OD	180	2014-03-27	407	550	1
University Teaching Hospital	35	M	TDF 300 mg OD + 3TC 300 mg OD + DTG 50 mg OD	180	2018-07-11	0	283	1
University Teaching Hospital	55	M	TDF 300 mg OD + 3TC 300 mg OD + DTG 50 mg OD	180	2008-04-04	125	529	3
University Teaching Hospital	43	M	TDF 300 mg OD + 3TC 300 mg OD + DTG 50 mg OD	180	2008-08-05	40	549	1
University Teaching Hospital	40	F	TDF 300 mg OD + 3TC 300 mg OD + DTG 50 mg OD	180	2014-09-15	0	366	4
University Teaching Hospital	36	F	TDF 300 mg OD + 3TC 300 mg OD + DTG 50 mg OD	180	2015-08-21	116	900	1
University Teaching Hospital	43	M	TDF 300 mg OD + 3TC 300 mg OD + DTG 50 mg OD	180	2013-08-12	29	337	3
University Teaching Hospital	43	F	AZT 300 mg BD + 3TC 150 mg BD + LPV/r iii po BD	30	2015-02-09	0	471	1
University Teaching Hospital	47	F	TDF 300 mg OD + FTC 200 mg OD + EFV 600 mg OD	180	2017-05-13	20	562	1
University Teaching Hospital	48	F	TDF 300 mg OD + FTC 200 mg OD + EFV 600 mg OD	180	2015-06-17	0	691	1
University Teaching Hospital	22	M	TDF 300 mg OD + 3TC 300 mg OD + DTG 50 mg OD	93	2014-12-16	52514	155	1
University Teaching Hospital	55	M	TDF 300 mg OD + 3TC 300 mg OD + DTG 50 mg OD	180	2016-01-12	NULL	383	2
University Teaching Hospital	60	M	TDF 300 mg OD + 3TC 300 mg OD + DTG 50 mg OD	180	2014-11-28	29	519	1
University Teaching Hospital	39	F	TDF 300 mg OD + 3TC 150 mg BD + LPV/r iii BD	180	2015-11-13	0	287	1
University Teaching Hospital	64	F	TDF 300 mg OD + 3TC 300 mg OD + DTG 50 mg OD	30	2011-08-04	0	371	1
University Teaching Hospital	52	F	TDF 300 mg OD + FTC 200 mg OD + EFV 600 mg OD	180	2014-10-01	0	360	1
University Teaching Hospital	51	M	TDF 300 mg OD + 3TC 300 mg OD + DTG 50 mg OD	90	2017-11-29	0	43	1
University Teaching Hospital	47	F	TDF 300 mg OD + 3TC 300 mg OD + DTG 50 mg OD	180	2014-12-08	0	869	1
University Teaching Hospital	55	F	TDF 300 mg OD + 3TC 300 mg OD + DTG 50 mg OD	180	2009-01-07	0	466	4
University Teaching Hospital	52	M	TDF 300 mg OD + FTC 200 mg OD + EFV 600 mg OD	180	2012-09-21	232	395	1
University Teaching Hospital	39	F	TDF 300 mg OD + FTC 200 mg OD + EFV 600 mg OD	180	2015-12-30	0	193	1
University Teaching Hospital	38	F	TDF 300 mg OD + 3TC 300 mg OD + DTG 50 mg OD	90	2018-03-14	0	680	1
University Teaching Hospital	48	M	AZT 300 mg BD + 3TC 150 mg BD + LPV/r iii po BD	180	2013-01-11	755	254	1
University Teaching Hospital	23	F	TDF 300 mg OD + 3TC 300 mg OD + DTG 50 mg OD	180	2015-03-17	29	339	4
University Teaching Hospital	38	F	TDF 300 mg OD + 3TC 300 mg OD + DTG 50 mg OD	180	2018-11-14	0	120	1
University Teaching Hospital	48	M	TDF 300 mg OD + 3TC 300 mg OD + DTG 50 mg OD	180	2016-05-23	0	202	3
University Teaching Hospital	50	F	TDF 300 mg OD + 3TC 300 mg OD + DTG 50 mg OD	180	2008-04-21	19	951	3
University Teaching Hospital	49	F	TDF 300 mg OD + FTC 200 mg OD + EFV 600 mg OD	180	2005-12-28	0	801	1
University Teaching Hospital	39	F	AZT 300 mg BD + 3TC 150 mg BD + LPV/r iii po BD	180	2014-04-16	24	768	1
University Teaching Hospital	46	M	TDF 300 mg OD + 3TC 300 mg OD + DTG 50 mg OD	180	2006-11-22	114	417	1
University Teaching Hospital	49	M	TDF 300 mg OD + 3TC 300 mg OD + DTG 50 mg OD	90	2008-02-28	NULL	494	3
University Teaching Hospital	58	F	AZT 300 mg BD + 3TC 150 mg BD + NVP 200 mg BD	15	2004-08-04	4009	495	3
University Teaching Hospital	56	M	TDF 300 mg OD + FTC 200 mg OD + EFV 600 mg OD	180	2009-09-15	0	541	3
University Teaching Hospital	59	M	TDF 300 mg OD + 3TC 300 mg OD + DTG 50 mg OD	180	2010-08-25	44	454	3
University Teaching Hospital	51	F	TDF 300 mg OD + 3TC 300 mg OD + DTG 50 mg OD	180	2016-04-06	NULL	526	1
University Teaching Hospital	20	F	TDF 300 mg OD + FTC 200 mg OD + LPV/r iii BD	90	2016-12-14	62505	539	2
University Teaching Hospital	29	F	AZT 300 mg BD + TDF 300 mg OD + FTC 200 mg OD + LPV/r 400/100 mg BD	30	2016-09-29	19	617	NULL
University Teaching Hospital	37	F	TDF 300 mg OD + 3TC 300 mg OD + DTG 50 mg OD	180	2016-11-23	NULL	1239	1
University Teaching Hospital	22	M	TDF 300 mg OD + 3TC 300 mg OD + DTG 50 mg OD	180	2015-02-25	29	381	2
University Teaching Hospital	46	F	TDF 300 mg OD + FTC 200 mg OD + EFV 600 mg OD	180	2006-11-24	0	1212	3
University Teaching Hospital	48	M	TDF 300 mg OD + 3TC 300 mg OD + DTG 50 mg OD	180	2018-06-26	0	282	3
University Teaching Hospital	66	M	TDF 300 mg OD + 3TC 300 mg OD + DTG 50 mg OD	180	2006-08-10	1123	350	3
University Teaching Hospital	57	M	TDF 300 mg OD + FTC 200 mg OD + EFV 600 mg OD	180	2010-11-09	0	232	2
University Teaching Hospital	43	M	AZT 300 mg BD + 3TC 150 mg BD + LPV/r iii po BD	180	2014-10-03	378161	39	1
University Teaching Hospital	39	F	TDF 300 mg OD + 3TC 300 mg OD + DTG 50 mg OD	180	2015-05-18	19	540	1
University Teaching Hospital	51	F	TDF 300 mg OD + 3TC 300 mg OD + DTG 50 mg OD	30	2009-12-23	20	996	3
University Teaching Hospital	46	F	TDF 300 mg OD + 3TC 300 mg OD + DTG 50 mg OD	180	2015-07-23	0	627	1
University Teaching Hospital	56	M	TDF 300 mg OD + 3TC 300 mg OD + DTG 50 mg OD	180	2006-04-26	19	620	1
University Teaching Hospital	70	M	TDF 300 mg OD + FTC 200 mg OD + NVP 200 mg BD	90	2011-12-13	62	372	4
University Teaching Hospital	47	F	TDF 300 mg OD + FTC 200 mg OD + EFV 600 mg OD	180	2004-05-25	317	427	1
University Teaching Hospital	64	F	TDF 300 mg OD + FTC 200 mg OD + EFV 600 mg OD	180	2017-04-06	0	1436	1
University Teaching Hospital	36	F	TDF 300 mg OD + 3TC 300 mg OD + DTG 50 mg OD	180	2016-02-04	25	712	1
University Teaching Hospital	67	F	TDF 300 mg OD + FTC 200 mg OD + EFV 600 mg OD	180	2009-01-19	529	534	1
University Teaching Hospital	30	F	ABC 300 mg BD + 3TC 150 mg BD + EFV 600 mg OD	30	2017-11-13	19	1063	4
University Teaching Hospital	46	F	TDF 300 mg OD + 3TC 300 mg OD + DTG 50 mg OD	180	2016-06-27	0	219	1
University Teaching Hospital	54	M	TDF 300 mg OD + 3TC 300 mg OD + DTG 50 mg OD	180	2016-05-18	0	389	2
University Teaching Hospital	66	M	ABC 300 mg BD + 3TC 150 mg BD + EFV 600 mg OD	90	2004-09-08	0	470	3
University Teaching Hospital	59	M	TDF 300 mg OD + 3TC 300 mg OD + DTG 50 mg OD	150	2013-04-09	0	403	1
University Teaching Hospital	57	M	TDF 300 mg OD + FTC 200 mg OD + LPV/r iii BD	60	2008-06-25	37103	369	1
University Teaching Hospital	36	F	TDF 300 mg OD + 3TC 300 mg OD + DTG 50 mg OD	180	2015-05-20	0	557	1
University Teaching Hospital	31	F	TDF 300 mg OD + 3TC 300 mg OD + DTG 50 mg OD	180	2018-04-12	19	834	1
University Teaching Hospital	57	F	TDF 300 mg OD + 3TC 300 mg OD + DTG 50 mg OD	180	2014-10-01	584	236	4
University Teaching Hospital	31	F	TDF 300 mg OD + 3TC 300 mg OD + DTG 50 mg OD	180	2008-08-01	90	570	4
University Teaching Hospital	47	M	TDF 300 mg OD + 3TC 300 mg OD + DTG 50 mg OD	180	2018-08-29	0	313	1
University Teaching Hospital	52	F	ABC 300 mg BD + 3TC 150 mg BD + EFV 600 mg OD	90	2004-11-12	20	636	3
University Teaching Hospital	52	F	TDF 300 mg OD + 3TC 300 mg OD + DTG 50 mg OD	180	2006-12-29	0	490	1
University Teaching Hospital	38	M	TDF 300 mg OD + 3TC 300 mg OD + DTG 50 mg OD	180	2018-05-04	29	243	1
University Teaching Hospital	45	F	TDF 300 mg OD + FTC 200 mg OD + EFV 600 mg OD	180	2007-02-20	0	546	4
University Teaching Hospital	57	F	TDF 300 mg OD + FTC 200 mg OD + EFV 600 mg OD	180	2019-04-18	19	342	1
University Teaching Hospital	25	M	TDF 300 mg OD + 3TC 300 mg OD + DTG 50 mg OD	180	2014-09-23	0	221	3
University Teaching Hospital	53	M	TDF 300 mg OD + FTC 200 mg OD + EFV 600 mg OD	180	2010-12-13	0	311	2
University Teaching Hospital	85	M	TAF OD + 3TC OD + DTG OD	180	2021-02-02	NULL	375	1
University Teaching Hospital	50	M	AZT 300 mg BD + 3TC 150 mg BD + LPV/r iii po BD	180	2004-06-11	915	784	4
University Teaching Hospital	51	F	TDF 300 mg OD + 3TC 300 mg OD + DTG 50 mg OD	180	2019-06-03	NULL	283	1
University Teaching Hospital	43	M	TDF 300 mg OD + 3TC 300 mg OD + DTG 50 mg OD	150	2012-08-16	0	431	3
University Teaching Hospital	58	F	TDF 300 mg OD + FTC 200 mg OD + EFV 600 mg OD	180	2016-11-11	19	NULL	1
University Teaching Hospital	55	F	TDF 300 mg OD + 3TC 300 mg OD + DTG 50 mg OD	180	2009-03-04	0	778	1
University Teaching Hospital	68	M	TDF 300 mg OD + 3TC 300 mg OD + DTG 50 mg OD	90	2021-08-27	NULL	NULL	NULL
University Teaching Hospital	33	F	TDF 300 mg OD + FTC 200 mg OD + LPV/r iii BD	180	2009-08-12	215	521	1
University Teaching Hospital	53	M	TDF 300 mg OD + FTC 200 mg OD + EFV 600 mg OD	180	2006-09-08	39	286	2
University Teaching Hospital	32	F	TDF 300 mg OD + 3TC 300 mg OD + DTG 50 mg OD	180	2019-06-26	NULL	224	1
University Teaching Hospital	46	M	TDF 300 mg OD + 3TC 300 mg OD + DTG 50 mg OD	180	2018-06-25	126	469	1
University Teaching Hospital	49	M	NULL	30	2017-06-26	0	453	NULL
University Teaching Hospital	24	F	TDF 300 mg OD + 3TC 300 mg OD + DTG 50 mg OD	180	2017-04-04	0	591	1
University Teaching Hospital	50	F	TDF 300 mg OD + 3TC 300 mg OD + DTG 50 mg OD	180	2008-03-25	0	726	1
University Teaching Hospital	38	F	TDF 300 mg OD + 3TC 300 mg OD + DTG 50 mg OD	180	2014-04-10	0	303	4
University Teaching Hospital	23	M	TDF 300 mg OD + 3TC 300 mg OD + DTG 50 mg OD	30	2014-12-23	29	879	3
University Teaching Hospital	41	F	TDF 300 mg OD + 3TC 300 mg OD + DTG 50 mg OD	180	2015-06-08	44	295	3
University Teaching Hospital	56	M	AZT 300 mg BD + 3TC 150 mg BD + LPV/r iii po BD	180	2016-08-10	0	272	1
University Teaching Hospital	47	M	TDF 300 mg OD + 3TC 300 mg OD + DTG 50 mg OD	180	2015-11-17	19	589	1
University Teaching Hospital	59	M	TDF 300 mg OD + 3TC 300 mg OD + DTG 50 mg OD	180	2014-10-29	NULL	783	1
University Teaching Hospital	55	F	TDF 300 mg OD + 3TC 150 mg BD + EFV 600 mg OD	180	2018-08-09	110475	3	1
University Teaching Hospital	63	F	ABC 300 mg BD + 3TC 150 mg BD + EFV 600 mg OD	30	2018-10-08	0	22	4
University Teaching Hospital	39	M	TDF 300 mg OD + 3TC 300 mg OD + DTG 50 mg OD	180	2017-03-23	52	603	1
University Teaching Hospital	69	M	TDF 300 mg OD + 3TC 300 mg OD + DTG 50 mg OD	180	2009-07-28	33	915	4
University Teaching Hospital	53	M	TDF 300 mg OD + 3TC 300 mg OD + DTG 50 mg OD	180	2007-05-11	128	439	3
University Teaching Hospital	42	F	TDF 300 mg OD + FTC 200 mg OD + EFV 600 mg OD	180	2015-07-01	19	178	4
University Teaching Hospital	23	M	TDF 300 mg OD + 3TC 300 mg OD + DTG 50 mg OD	180	2015-01-27	30	578	1
University Teaching Hospital	45	M	TDF 300 mg OD + 3TC 300 mg OD + DTG 50 mg OD	180	2014-02-06	19	473	1
University Teaching Hospital	56	F	ABC 300 mg BD + 3TC 150 mg BD + EFV 600 mg OD	180	2012-08-02	2179	199	3
University Teaching Hospital	38	F	TDF 300 mg OD + 3TC 300 mg OD + DTG 50 mg OD	180	2011-04-21	0	1016	1
University Teaching Hospital	39	F	TDF 300 mg OD + 3TC 300 mg OD + DTG 50 mg OD	90	2021-10-21	NULL	225	3
University Teaching Hospital	71	F	TDF 300 mg OD + 3TC 300 mg OD + DTG 50 mg OD	180	2015-08-13	NULL	725	3
University Teaching Hospital	35	F	TDF 300 mg OD + 3TC 300 mg OD + DTG 50 mg OD	180	2017-12-28	74	348	1
University Teaching Hospital	26	F	TDF 300 mg OD + FTC 200 mg OD + EFV 600 mg OD	90	2008-08-27	29	564	3
University Teaching Hospital	44	F	TDF 300 mg OD + 3TC 300 mg OD + DTG 50 mg OD	180	2007-08-01	20	750	4
University Teaching Hospital	36	F	TDF 300 mg OD + FTC 200 mg OD + EFV 600 mg OD	30	2016-04-27	0	NULL	1
University Teaching Hospital	24	M	TDF 300 mg OD + 3TC 300 mg OD + DTG 50 mg OD	180	2009-08-04	60	79	1
University Teaching Hospital	57	F	TDF 300 mg OD + 3TC 300 mg OD + DTG 50 mg OD	180	2018-06-11	0	63	3
University Teaching Hospital	66	M	AZT 300 mg BD + TDF 300 mg OD + FTC 200 mg OD + LPV/r 400/100 mg BD	180	2013-11-25	0	239	4
University Teaching Hospital	60	F	TDF 300 mg OD + 3TC 300 mg OD + DTG 50 mg OD	180	2008-07-14	20	524	4
University Teaching Hospital	30	F	TDF 300 mg OD + 3TC 300 mg OD + DTG 50 mg OD	180	2018-10-08	129	741	1
University Teaching Hospital	59	M	ABC 300 mg BD + 3TC 150 mg BD + EFV 600 mg OD	180	2015-06-23	0	984	4
University Teaching Hospital	62	F	TDF 300 mg OD + FTC 200 mg OD + LPV/r iii BD	180	2006-01-24	30	675	3
University Teaching Hospital	23	F	TDF 300 mg OD + FTC 200 mg OD + EFV 600 mg OD	30	2019-04-30	NULL	351	1
University Teaching Hospital	49	M	ABC 300 mg BD + 3TC 150 mg BD + EFV 600 mg OD	180	2013-06-06	0	303	1
University Teaching Hospital	42	F	TDF 300 mg OD + FTC 200 mg OD + EFV 600 mg OD	180	2019-05-06	NULL	183	1
University Teaching Hospital	65	M	TDF 300 mg OD + 3TC 300 mg OD + DTG 50 mg OD	180	2016-01-20	0	650	1
University Teaching Hospital	51	M	TDF 300 mg OD + 3TC 300 mg OD + DTG 50 mg OD	180	2013-03-28	73	468	1
University Teaching Hospital	38	F	TDF 300 mg OD + 3TC 300 mg OD + DTG 50 mg OD	30	2016-06-20	61	310	4
University Teaching Hospital	41	F	TDF 300 mg OD + 3TC 300 mg OD + DTG 50 mg OD	180	2007-06-15	0	536	1
University Teaching Hospital	32	M	TDF 300 mg OD + 3TC 300 mg OD + DTG 50 mg OD	180	2014-05-14	0	281	1
University Teaching Hospital	37	F	TDF 300 mg OD + 3TC 300 mg OD + DTG 50 mg OD	180	2016-09-28	40	323	1
University Teaching Hospital	33	F	TDF 300 mg OD + FTC 200 mg OD + EFV 600 mg OD	180	2013-12-13	0	295	3
University Teaching Hospital	49	F	TDF 300 mg OD + 3TC 300 mg OD + DTG 50 mg OD	180	2019-02-12	20	164	1
University Teaching Hospital	74	F	TDF 300 mg OD + 3TC 300 mg OD + DTG 50 mg OD	180	2007-08-22	0	214	4
University Teaching Hospital	49	M	TDF 300 mg OD + 3TC 300 mg OD + DTG 50 mg OD	180	2018-10-10	0	372	1
University Teaching Hospital	45	F	TDF 300 mg OD + 3TC 300 mg OD + DTG 50 mg OD	180	2005-12-01	19	459	2
University Teaching Hospital	30	F	TDF 300 mg OD + 3TC 300 mg OD + DTG 50 mg OD	180	2015-06-16	61	359	1
University Teaching Hospital	54	F	ABC 300 mg BD + 3TC 150 mg BD + EFV 600 mg OD	120	2016-01-28	8663	184	1
University Teaching Hospital	58	M	TDF 300 mg OD + 3TC 300 mg OD + DTG 50 mg OD	180	2012-04-16	0	807	1
University Teaching Hospital	33	F	TDF 300 mg OD + 3TC 300 mg OD + DTG 50 mg OD	180	2011-10-26	20	429	2
University Teaching Hospital	46	F	TDF 300 mg OD + FTC 200 mg OD + LPV/r iii BD	180	2014-07-18	42	288	1
University Teaching Hospital	26	M	TDF 300 mg OD + 3TC 300 mg OD + DTG 50 mg OD	180	2014-09-30	256	318	1
University Teaching Hospital	63	F	TDF 300 mg OD + 3TC 300 mg OD + DTG 50 mg OD	180	2013-07-31	0	327	1
University Teaching Hospital	41	F	TDF 300 mg OD + 3TC 300 mg OD + DTG 50 mg OD	180	2017-09-20	17333	977	1
University Teaching Hospital	44	F	TDF 300 mg OD + 3TC 300 mg OD + DTG 50 mg OD	180	2007-01-17	0	446	1
University Teaching Hospital	33	F	TDF 300 mg OD + 3TC 300 mg OD + DTG 50 mg OD	180	2015-07-28	0	799	1
University Teaching Hospital	34	F	TDF 300 mg OD + 3TC 300 mg OD + DTG 50 mg OD	180	2017-05-24	0	818	1
University Teaching Hospital	49	F	TDF 300 mg OD + 3TC 300 mg OD + DTG 50 mg OD	180	2018-10-16	0	491	1
University Teaching Hospital	30	F	TDF 300 mg OD + 3TC 300 mg OD + DTG 50 mg OD	180	2019-01-28	0	662	1
University Teaching Hospital	57	M	TDF 300 mg OD + 3TC 300 mg OD + DTG 50 mg OD	30	2015-01-07	0	339	4
University Teaching Hospital	41	F	TDF 300 mg OD + 3TC 300 mg OD + DTG 50 mg OD	120	2015-12-01	0	216	1
University Teaching Hospital	59	F	TDF 300 mg OD + 3TC 300 mg OD + DTG 50 mg OD	180	2012-01-05	20	334	1
University Teaching Hospital	63	F	TDF 300 mg OD + FTC 200 mg OD + EFV 600 mg OD	180	2014-09-10	0	413	1
University Teaching Hospital	69	F	TDF 300 mg OD + 3TC 300 mg OD + DTG 50 mg OD	180	2015-02-06	0	488	1
University Teaching Hospital	41	F	TDF 300 mg OD + 3TC 300 mg OD + DTG 50 mg OD	180	2018-10-09	21	NULL	1
University Teaching Hospital	60	M	TDF 300 mg OD + 3TC 300 mg OD + DTG 50 mg OD	180	2016-07-06	NULL	706	1
University Teaching Hospital	9	F	ABC 300 mg BD + 3TC 150 mg BD + LPV/r iii po BD	180	2015-05-28	19	2532	3
University Teaching Hospital	51	F	TDF 300 mg OD + FTC 200 mg OD + NVP 200 mg BD	60	2014-05-22	20	1009	2
University Teaching Hospital	43	F	TDF 300 mg OD + 3TC 300 mg OD + DTG 50 mg OD	20	2022-01-18	NULL	115	3
University Teaching Hospital	48	M	TDF 300 mg OD + 3TC 150 mg BD + EFV 600 mg OD	180	2013-07-22	NULL	873	1
University Teaching Hospital	9	M	ABC 300 mg BD + 3TC 150 mg BD + LPV/r iii po BD	90	2014-08-21	29	1110	2
University Teaching Hospital	36	F	TDF 300 mg OD + 3TC 300 mg OD + DTG 50 mg OD	180	2019-08-14	60	952	1
University Teaching Hospital	20	F	ABC 300 mg BD + 3TC 150 mg BD + LPV/r iii po BD	180	2014-10-29	20	97	3
University Teaching Hospital	40	M	TDF 300 mg OD + 3TC 300 mg OD + DTG 50 mg OD	180	2013-02-28	29	423	1
University Teaching Hospital	32	M	TDF 300 mg OD + 3TC 150 mg BD + NVP 200 mg BD	180	2018-12-10	105	104	2
University Teaching Hospital	50	M	TDF 300 mg OD + FTC 200 mg OD + EFV 600 mg OD	180	2017-07-05	0	442	1
University Teaching Hospital	27	M	AZT 300 mg BD + 3TC 150 mg BD + LPV/r iii po BD	90	2011-10-31	2837	474	3
University Teaching Hospital	41	F	TDF 300 mg OD + 3TC 300 mg OD + DTG 50 mg OD	180	2016-11-18	19	982	1
University Teaching Hospital	42	F	TDF 300 mg OD + FTC 200 mg OD + EFV 600 mg OD	30	2016-11-22	2303	181	1
University Teaching Hospital	58	F	TDF 300 mg OD + 3TC 300 mg OD + DTG 50 mg OD	180	2009-05-22	0	224	2
University Teaching Hospital	67	M	TDF 300 mg OD + 3TC 300 mg OD + DTG 50 mg OD	180	2014-12-02	NULL	NULL	NULL
University Teaching Hospital	42	M	ABC 300 mg BD + 3TC 150 mg BD + NVP 200 mg BD	90	2017-06-30	0	NULL	NULL
University Teaching Hospital	47	M	TDF 300 mg OD + 3TC 300 mg OD + DTG 50 mg OD	180	2012-11-28	NULL	373	4
University Teaching Hospital	28	F	TDF 300 mg OD + 3TC 300 mg OD + DTG 50 mg OD	90	2014-01-10	0	497	1
University Teaching Hospital	39	M	TDF 300 mg OD + 3TC 300 mg OD + DTG 50 mg OD	60	2018-07-31	NULL	NULL	1
University Teaching Hospital	44	F	TDF 300 mg OD + 3TC 300 mg OD + DTG 50 mg OD	180	2011-08-22	19	421	3
University Teaching Hospital	42	M	TDF 300 mg OD + 3TC 300 mg OD + DTG 50 mg OD	30	2018-09-12	NULL	35	3
University Teaching Hospital	54	F	TDF 300 mg OD + 3TC 300 mg OD + DTG 50 mg OD	90	2010-01-04	15	974	1
University Teaching Hospital	60	F	TDF 300 mg OD + FTC 200 mg OD + EFV 600 mg OD	180	2010-06-22	799	581	3
University Teaching Hospital	44	F	TDF 300 mg OD + FTC 200 mg OD + EFV 600 mg OD	180	2016-02-24	NULL	405	1
University Teaching Hospital	46	M	TDF 300 mg OD + 3TC 300 mg OD + DTG 50 mg OD	180	2012-09-13	19	476	2
University Teaching Hospital	43	M	TDF 300 mg OD + 3TC 300 mg OD + DTG 50 mg OD	180	2015-11-10	21	348	1
University Teaching Hospital	55	M	TDF 300 mg OD + 3TC 300 mg OD + DTG 50 mg OD	180	2019-04-30	NULL	147	3
University Teaching Hospital	48	M	TDF 300 mg OD + FTC 200 mg OD + EFV 600 mg OD	180	2010-12-20	136	151	1
University Teaching Hospital	22	F	TDF 300 mg OD + 3TC 300 mg OD + DTG 50 mg OD	180	2018-10-30	125576	909	1
University Teaching Hospital	39	M	TDF 300 mg OD + 3TC 300 mg OD + DTG 50 mg OD	30	2020-06-29	NULL	143	1
University Teaching Hospital	57	M	TDF 300 mg OD + 3TC 300 mg OD + DTG 50 mg OD	180	2019-10-30	NULL	187	3
University Teaching Hospital	27	M	TDF 300 mg OD + 3TC 300 mg OD + DTG 50 mg OD	150	2020-01-21	NULL	218	1
University Teaching Hospital	50	M	TDF 300 mg OD + 3TC 300 mg OD + DTG 50 mg OD	180	2020-03-18	NULL	297	1
University Teaching Hospital	39	F	AZT 300 mg BD + 3TC 150 mg BD + LPV/r iii po BD	30	2017-03-21	80	186	1
University Teaching Hospital	44	M	ABC 300 mg BD + 3TC 150 mg BD + EFV 600 mg OD	180	2019-04-08	32134	1	1
University Teaching Hospital	54	M	TDF 300 mg OD + 3TC 300 mg OD + DTG 50 mg OD	30	2020-03-24	NULL	926	NULL
University Teaching Hospital	46	M	TDF 300 mg OD + 3TC 300 mg OD + DTG 50 mg OD	180	2020-10-05	NULL	159	1
University Teaching Hospital	30	F	TDF 300 mg OD + 3TC 300 mg OD + DTG 50 mg OD	180	2019-11-18	NULL	232	1
University Teaching Hospital	27	F	TDF 300 mg OD + 3TC 300 mg OD + DTG 50 mg OD	180	2019-11-11	NULL	696	1
University Teaching Hospital	39	F	TDF 300 mg OD + 3TC 300 mg OD + DTG 50 mg OD	180	2020-08-13	NULL	688	1
University Teaching Hospital	54	F	TDF 300 mg OD + 3TC 300 mg OD + DTG 50 mg OD	180	2019-12-06	NULL	517	1
University Teaching Hospital	40	F	TDF 300 mg OD + 3TC 300 mg OD + DTG 50 mg OD	180	2019-12-05	153646	301	1
University Teaching Hospital	53	F	TDF 300 mg OD + 3TC 300 mg OD + DTG 50 mg OD	180	2020-07-08	NULL	376	1
University Teaching Hospital	53	M	TDF 300 mg OD + 3TC 300 mg OD + DTG 50 mg OD	180	2020-03-06	NULL	209	1
University Teaching Hospital	48	M	TDF 300 mg OD + 3TC 300 mg OD + DTG 50 mg OD	90	2019-10-29	NULL	162	1
University Teaching Hospital	36	F	TDF 300 mg OD + 3TC 300 mg OD + DTG 50 mg OD	180	2018-06-05	0	NULL	1
University Teaching Hospital	49	M	TDF 300 mg OD + 3TC 300 mg OD + DTG 50 mg OD	180	2019-11-14	0	633	1
University Teaching Hospital	53	M	TDF 300 mg OD + 3TC 150 mg BD + EFV 600 mg OD	180	2020-03-05	NULL	824	1
University Teaching Hospital	42	F	TDF 300 mg OD + 3TC 300 mg OD + DTG 50 mg OD	90	2019-02-28	29	75	1
University Teaching Hospital	42	M	TDF 300 mg OD + 3TC 300 mg OD + DTG 50 mg OD	180	2020-03-18	NULL	697	1
University Teaching Hospital	29	F	TDF 300 mg OD + 3TC 300 mg OD + DTG 50 mg OD	180	2020-02-25	NULL	521	3
University Teaching Hospital	46	F	TDF 300 mg OD + 3TC 150 mg BD + EFV 600 mg OD	180	2014-02-17	0	509	1
University Teaching Hospital	40	M	TDF 300 mg OD + 3TC 300 mg OD + DTG 50 mg OD	180	2020-08-24	NULL	302	1
University Teaching Hospital	29	F	TDF 300 mg OD + 3TC 300 mg OD + DTG 50 mg OD	180	2019-11-05	7860	683	4
University Teaching Hospital	56	F	AZT 300 mg BD + 3TC 150 mg BD + LPV/r iii po BD	30	2013-08-14	0	510	1
University Teaching Hospital	45	M	TDF 300 mg OD + 3TC 300 mg OD + DTG 50 mg OD	180	2020-09-15	NULL	227	1
University Teaching Hospital	44	F	TDF 300 mg OD + 3TC 300 mg OD + DTG 50 mg OD	180	2020-08-13	NULL	NULL	1
University Teaching Hospital	66	M	TDF 300 mg OD + 3TC 300 mg OD + DTG 50 mg OD	180	2020-07-18	NULL	NULL	3
University Teaching Hospital	69	M	TDF 300 mg OD + 3TC 300 mg OD + DTG 50 mg OD	180	2019-09-20	NULL	502	1
University Teaching Hospital	24	F	TDF 300 mg OD + 3TC 300 mg OD + DTG 50 mg OD	30	2020-06-29	NULL	NULL	3
University Teaching Hospital	62	F	TDF 300 mg OD + 3TC 300 mg OD + DTG 50 mg OD	180	2019-11-28	NULL	633	4
University Teaching Hospital	39	M	TDF 300 mg OD + 3TC 300 mg OD + DTG 50 mg OD	90	2014-11-10	40	112	3
University Teaching Hospital	39	F	TDF 300 mg OD + 3TC 300 mg OD + DTG 50 mg OD	180	2020-06-17	NULL	NULL	1
University Teaching Hospital	57	M	TDF 300 mg OD + 3TC 300 mg OD + DTG 50 mg OD	90	2020-03-25	NULL	NULL	NULL
University Teaching Hospital	38	F	TDF 300 mg OD + 3TC 300 mg OD + DTG 50 mg OD	180	2017-02-14	48	1052	1
University Teaching Hospital	31	M	TDF 300 mg OD + 3TC 300 mg OD + DTG 50 mg OD	30	2019-10-22	NULL	NULL	3
University Teaching Hospital	35	F	TDF 300 mg OD + 3TC 300 mg OD + DTG 50 mg OD	180	2006-05-10	60050	281	3
University Teaching Hospital	31	F	TDF 300 mg OD + 3TC 300 mg OD + DTG 50 mg OD	180	2019-07-05	NULL	592	1
University Teaching Hospital	32	F	TDF 300 mg OD + 3TC 300 mg OD + DTG 50 mg OD	180	2015-10-26	0	522	1
University Teaching Hospital	43	M	TDF 300 mg OD + 3TC 300 mg OD + DTG 50 mg OD	180	2012-02-02	0	441	2
University Teaching Hospital	50	F	TDF 300 mg OD + 3TC 300 mg OD + DTG 50 mg OD	180	2009-10-02	16851	691	2
University Teaching Hospital	52	M	TDF 300 mg OD + 3TC 300 mg OD + DTG 50 mg OD	180	2016-10-07	19	299	1
University Teaching Hospital	39	F	TDF 300 mg OD + 3TC 300 mg OD + DTG 50 mg OD	180	2017-05-18	0	627	1
University Teaching Hospital	35	M	TDF 300 mg OD + 3TC 300 mg OD + DTG 50 mg OD	180	2016-05-24	NULL	736	1
University Teaching Hospital	56	M	TDF 300 mg OD + 3TC 300 mg OD + DTG 50 mg OD	180	2011-01-13	29	461	1
University Teaching Hospital	37	F	TDF 300 mg OD + 3TC 300 mg OD + DTG 50 mg OD	180	2018-04-05	492	249	1
University Teaching Hospital	40	F	TDF 300 mg OD + 3TC 300 mg OD + DTG 50 mg OD	180	2015-09-02	0	582	4
University Teaching Hospital	56	F	TDF 300 mg OD + FTC 200 mg OD + EFV 600 mg OD	180	2014-07-16	0	449	1
University Teaching Hospital	51	F	TDF 300 mg OD + FTC 200 mg OD + EFV 600 mg OD	180	2015-06-04	797	897	2
University Teaching Hospital	37	F	TDF 300 mg OD + 3TC 300 mg OD + DTG 50 mg OD	180	2017-06-26	0	432	2
University Teaching Hospital	24	F	TDF 300 mg OD + 3TC 300 mg OD + DTG 50 mg OD	180	2014-12-10	0	0	1
University Teaching Hospital	47	M	TDF 300 mg OD + 3TC 300 mg OD + DTG 50 mg OD	180	2014-01-10	22	760	3
University Teaching Hospital	52	F	TDF 300 mg OD + FTC 200 mg OD + EFV 600 mg OD	180	2017-02-20	36	614	1
University Teaching Hospital	34	F	AZT 300 mg BD + 3TC 150 mg BD + LPV/r iii po BD	30	2016-06-08	0	587	2
University Teaching Hospital	61	M	TDF 300 mg OD + FTC 200 mg OD + LPV/r iii BD	180	2013-06-26	0	361	1
University Teaching Hospital	48	F	TDF 300 mg OD + 3TC 300 mg OD + DTG 50 mg OD	180	2018-10-19	19	331	1
University Teaching Hospital	33	M	TDF 300 mg OD + 3TC 300 mg OD + DTG 50 mg OD	30	2017-04-22	0	225	1
University Teaching Hospital	35	F	TDF 300 mg OD + 3TC 300 mg OD + DTG 50 mg OD	180	2016-02-03	39	541	1
University Teaching Hospital	38	F	TDF 300 mg OD + 3TC 300 mg OD + DTG 50 mg OD	180	2019-11-21	0	601	4
University Teaching Hospital	51	F	AZT 300 mg BD + 3TC 150 mg BD + LPV/r iii po BD	180	2012-07-12	23400	78	1
University Teaching Hospital	21	M	AZT 300 mg BD + 3TC 150 mg BD + LPV/r iii po BD	180	2007-03-27	141	518	3
University Teaching Hospital	32	F	AZT 300 mg BD + 3TC 150 mg BD + LPV/r iii po BD	60	2006-04-18	24149	215	2
University Teaching Hospital	17	F	AZT 300 mg BD + 3TC 150 mg BD + LPV/r iii po BD	90	2019-06-28	9663	460	1
University Teaching Hospital	12	M	TDF 300 mg OD + 3TC 300 mg OD + DTG 50 mg OD	180	2014-10-17	0	1186	1
University Teaching Hospital	25	F	TDF 300 mg OD + 3TC 300 mg OD + DTG 50 mg OD	30	2021-12-20	NULL	NULL	1
University Teaching Hospital	40	M	TDF 300 mg OD + 3TC 300 mg OD + DTG 50 mg OD	180	2021-12-14	NULL	NULL	1
University Teaching Hospital	33	M	TDF 300 mg OD + 3TC 300 mg OD + DTG 50 mg OD	30	2022-01-03	NULL	NULL	1
University Teaching Hospital	17	F	TDF 300 mg OD + 3TC 300 mg OD + DTG 50 mg OD	30	2021-12-30	NULL	NULL	1
University Teaching Hospital	37	F	TDF 300 mg OD + 3TC 150 mg BD + EFV 600 mg OD	15	2021-12-14	NULL	NULL	1
University Teaching Hospital	33	F	TDF 300 mg OD + 3TC 300 mg OD + DTG 50 mg OD	30	2021-12-23	NULL	NULL	1
University Teaching Hospital	32	F	TDF 300 mg OD + 3TC 300 mg OD + DTG 50 mg OD	30	2021-12-10	NULL	NULL	1
University Teaching Hospital	25	F	TDF 300 mg OD + 3TC 300 mg OD + DTG 50 mg OD	30	2021-12-21	NULL	NULL	1
University Teaching Hospital	21	F	TDF 300 mg OD + 3TC 300 mg OD + DTG 50 mg OD	15	2021-12-30	NULL	NULL	1
University Teaching Hospital	37	F	TDF 300 mg OD + 3TC 300 mg OD + DTG 50 mg OD	180	2021-12-15	NULL	314	1
University Teaching Hospital	46	M	TDF 300 mg OD + 3TC 300 mg OD + DTG 50 mg OD	180	2021-12-28	NULL	483	1
University Teaching Hospital	35	F	TDF 300 mg OD + 3TC 300 mg OD + DTG 50 mg OD	15	2021-12-14	NULL	NULL	1
University Teaching Hospital	33	M	TDF 300 mg OD + 3TC 300 mg OD + DTG 50 mg OD	15	2021-12-01	NULL	NULL	1
University Teaching Hospital	26	F	TDF 300 mg OD + 3TC 300 mg OD + DTG 50 mg OD	90	2021-12-20	NULL	NULL	NULL
University Teaching Hospital	28	F	TDF 300 mg OD + 3TC 300 mg OD + DTG 50 mg OD	30	2022-01-04	NULL	NULL	1
University Teaching Hospital	41	M	TDF 300 mg OD + 3TC 300 mg OD + DTG 50 mg OD	15	2021-12-24	NULL	NULL	1
University Teaching Hospital	39	M	TDF 300 mg OD + 3TC 300 mg OD + DTG 50 mg OD	30	2021-12-22	NULL	NULL	3
University Teaching Hospital	24	F	TDF 300 mg OD + 3TC 300 mg OD + DTG 50 mg OD	15	2022-01-04	NULL	NULL	1
University Teaching Hospital	32	F	TDF 300 mg OD + 3TC 300 mg OD + DTG 50 mg OD	180	2021-12-29	NULL	593	1
University Teaching Hospital	29	F	TDF 300 mg OD + 3TC 300 mg OD + DTG 50 mg OD	30	2021-12-15	NULL	NULL	1
University Teaching Hospital	24	F	TDF 300 mg OD + 3TC 300 mg OD + DTG 50 mg OD	90	2021-02-10	NULL	NULL	1
University Teaching Hospital	57	M	TDF 300 mg OD + FTC 200 mg OD + EFV 600 mg OD	180	2013-10-01	0	204	2
University Teaching Hospital	49	M	TDF 300 mg OD + 3TC 300 mg OD + DTG 50 mg OD	180	2017-07-24	48	179	3
University Teaching Hospital	30	F	AZT 300 mg BD + 3TC 150 mg BD + LPV/r iii po BD	90	2017-03-15	65	217	3
University Teaching Hospital	63	F	TDF 300 mg OD + 3TC 300 mg OD + DTG 50 mg OD	180	2012-02-10	0	500	1
University Teaching Hospital	53	M	TDF 300 mg OD + 3TC 300 mg OD + DTG 50 mg OD	150	2007-03-26	0	290	3
University Teaching Hospital	39	F	TDF 300 mg OD + 3TC 300 mg OD + DTG 50 mg OD	180	2019-02-22	0	228	1
University Teaching Hospital	66	M	TDF 300 mg OD + FTC 200 mg OD + EFV 600 mg OD	180	2015-08-31	19	631	1
University Teaching Hospital	44	F	TDF 300 mg OD + 3TC 300 mg OD + DTG 50 mg OD	180	2010-11-17	25	588	2
University Teaching Hospital	67	F	TDF 300 mg OD + FTC 200 mg OD + EFV 600 mg OD	180	2005-12-06	0	447	2
University Teaching Hospital	42	F	TDF 300 mg OD + 3TC 300 mg OD + DTG 50 mg OD	180	2003-12-31	19	534	3
University Teaching Hospital	59	M	TDF 300 mg OD + FTC 200 mg OD + EFV 600 mg OD	180	2008-05-15	20	298	3
University Teaching Hospital	59	F	TDF 300 mg OD + FTC 200 mg OD + EFV 600 mg OD	180	2006-08-31	40	1094	3
University Teaching Hospital	56	M	TAF OD + 3TC OD + DTG OD	180	2018-10-02	NULL	263	4
University Teaching Hospital	45	M	TDF 300 mg OD + 3TC 300 mg OD + DTG 50 mg OD	180	2010-01-28	48	326	3
University Teaching Hospital	23	F	TDF 300 mg OD + 3TC 300 mg OD + DTG 50 mg OD	180	2014-12-16	0	1159	1
University Teaching Hospital	39	F	TDF 300 mg OD + FTC 200 mg OD + LPV/r iii BD	180	2009-03-11	87	1111	4
University Teaching Hospital	50	F	TDF 300 mg OD + FTC 200 mg OD + EFV 600 mg OD	180	2019-03-21	113327	441	1
University Teaching Hospital	51	F	TDF 300 mg OD + FTC 200 mg OD + EFV 600 mg OD	180	2018-03-05	31	149	1
University Teaching Hospital	59	F	TDF 300 mg OD + 3TC 300 mg OD + DTG 50 mg OD	180	2005-12-21	20	197	1
University Teaching Hospital	37	F	TDF 300 mg OD + 3TC 300 mg OD + DTG 50 mg OD	180	2016-02-01	19	492	4
University Teaching Hospital	53	M	ABC 300 mg BD + 3TC 150 mg BD + EFV 600 mg OD	90	2008-06-26	19	402	3
University Teaching Hospital	26	F	TDF 300 mg OD + 3TC 300 mg OD + DTG 50 mg OD	180	2016-03-15	0	585	1
University Teaching Hospital	29	F	TDF 300 mg OD + 3TC 300 mg OD + DTG 50 mg OD	180	2017-09-08	0	NULL	1
University Teaching Hospital	53	F	TDF 300 mg OD + 3TC 300 mg OD + DTG 50 mg OD	90	2011-11-17	20	455	3
University Teaching Hospital	23	M	TDF 300 mg OD + 3TC 300 mg OD + DTG 50 mg OD	180	2016-12-20	65	702	1
University Teaching Hospital	43	F	TDF 300 mg OD + FTC 200 mg OD + EFV 600 mg OD	180	2008-02-14	NULL	NULL	1
University Teaching Hospital	75	F	TDF 300 mg OD + 3TC 300 mg OD + DTG 50 mg OD	180	2011-10-17	20	955	3
University Teaching Hospital	45	F	TDF 300 mg OD + 3TC 300 mg OD + DTG 50 mg OD	180	2015-06-26	0	247	1
University Teaching Hospital	53	M	TDF 300 mg OD + 3TC 300 mg OD + DTG 50 mg OD	180	2016-07-13	0	263	1
University Teaching Hospital	25	F	TDF 300 mg OD + 3TC 300 mg OD + DTG 50 mg OD	180	2014-03-11	0	656	1
University Teaching Hospital	45	F	TDF 300 mg OD + 3TC 300 mg OD + DTG 50 mg OD	180	2014-07-31	0	690	1
University Teaching Hospital	41	M	TDF 300 mg OD + 3TC 300 mg OD + DTG 50 mg OD	180	2014-09-24	0	663	4
University Teaching Hospital	52	M	TDF 300 mg OD + 3TC 300 mg OD + DTG 50 mg OD	180	2010-10-21	0	584	1
University Teaching Hospital	64	F	TDF 300 mg OD + FTC 200 mg OD + EFV 600 mg OD	180	2007-04-17	19	384	2
University Teaching Hospital	42	F	TDF 300 mg OD + 3TC 300 mg OD + DTG 50 mg OD	90	2018-06-27	0	743	1
University Teaching Hospital	41	M	AZT 300 mg BD + TDF 300 mg OD + FTC 200 mg OD + LPV/r 400/100 mg BD	180	2017-12-01	1100	221	1
University Teaching Hospital	42	F	TDF 300 mg OD + FTC 200 mg OD + EFV 600 mg OD	180	2011-04-21	19	559	4
University Teaching Hospital	35	M	TDF 300 mg OD + 3TC 300 mg OD + DTG 50 mg OD	180	2017-02-23	9283028	155	3
University Teaching Hospital	34	M	TDF 300 mg OD + 3TC 300 mg OD + DTG 50 mg OD	150	2019-02-04	0	576	1
University Teaching Hospital	57	M	TDF 300 mg OD + FTC 200 mg OD + EFV 600 mg OD	180	2015-10-13	28	272	1
University Teaching Hospital	32	F	TDF 300 mg OD + 3TC 300 mg OD + DTG 50 mg OD	180	2012-05-22	0	435	1
University Teaching Hospital	50	F	TDF 300 mg OD + 3TC 150 mg BD + EFV 600 mg OD	90	2014-06-17	25232	30	1
University Teaching Hospital	18	F	TDF 300 mg OD + 3TC 300 mg OD + DTG 50 mg OD	95	2009-02-15	457	872	1
University Teaching Hospital	17	M	AZT 300 mg BD + 3TC 150 mg BD + LPV/r iii po BD	180	2014-10-15	0	1048	1
University Teaching Hospital	20	F	TDF 300 mg OD + 3TC 300 mg OD + DTG 50 mg OD	180	2020-10-29	NULL	448	1
University Teaching Hospital	16	F	TDF 300 mg OD + 3TC 300 mg OD + DTG 50 mg OD	180	2014-10-30	0	876	4
University Teaching Hospital	8	F	ABC 300 mg BD + 3TC 150 mg BD + LPV/r iii po BD	180	2014-11-14	0	829	3
University Teaching Hospital	15	F	TDF 300 mg OD + 3TC 150 mg BD + EFV 600 mg OD	180	2015-02-27	951	406	1
University Teaching Hospital	24	F	TDF 300 mg OD + 3TC 150 mg BD + NVP 200 mg BD	180	2012-04-10	NULL	964	1
University Teaching Hospital	11	F	ABC 300 mg BD + 3TC 150 mg BD + EFV 600 mg OD	180	2020-05-07	NULL	NULL	1
University Teaching Hospital	18	M	TDF 300 mg OD + 3TC 300 mg OD + DTG 50 mg OD	180	2014-10-08	0	436	1
University Teaching Hospital	16	F	TDF 300 mg OD + 3TC 300 mg OD + DTG 50 mg OD	180	2015-02-25	29	626	3
University Teaching Hospital	10	M	ABC 300 mg BD + 3TC 150 mg BD + LPV/r iii po BD	180	2014-12-11	0	1022	1
University Teaching Hospital	18	M	AZT 300 mg BD + 3TC 150 mg BD + LPV/r iii po BD	180	2015-01-29	63	362	3
University Teaching Hospital	13	F	TDF 300 mg OD + 3TC 300 mg OD + DTG 50 mg OD	180	2015-05-04	32	662	1
University Teaching Hospital	5	F	ABC 300 mg BD + 3TC 150 mg BD + LPV/r iii po BD	120	2018-01-08	13245	1572	3
University Teaching Hospital	14	F	TDF 300 mg OD + 3TC 150 mg BD + EFV 600 mg OD	180	2014-11-24	19	0	2
University Teaching Hospital	12	F	TAF OD + 3TC OD + DTG OD	180	2015-07-15	30	1374	3
University Teaching Hospital	11	M	ABC 300 mg BD + 3TC 150 mg BD + LPV/r iii po BD	180	2015-02-09	19	2326	1
University Teaching Hospital	11	F	ABC 300 mg BD + 3TC 150 mg BD + EFV 600 mg OD	180	2015-12-01	29	802	1
University Teaching Hospital	12	M	TDF 300 mg OD + 3TC 150 mg BD + EFV 600 mg OD	180	2015-04-10	0	866	1
University Teaching Hospital	20	M	AZT 300 mg BD + 3TC 150 mg BD + LPV/r iii po BD	30	2014-10-08	1718	240	4
University Teaching Hospital	21	F	NULL	30	2019-03-05	29	396	3
University Teaching Hospital	18	M	AZT 300 mg BD + 3TC 150 mg BD + LPV/r iii po BD	180	2018-03-21	0	74	2
University Teaching Hospital	48	M	TDF 300 mg OD + 3TC 300 mg OD + DTG 50 mg OD	180	2008-05-20	0	233	1
University Teaching Hospital	42	F	TDF 300 mg OD + 3TC 300 mg OD + DTG 50 mg OD	180	2016-12-09	0	438	4
University Teaching Hospital	55	M	TDF 300 mg OD + FTC 200 mg OD + EFV 600 mg OD	180	2016-11-17	19	147	1
University Teaching Hospital	36	F	TDF 300 mg OD + FTC 200 mg OD + EFV 600 mg OD	90	2013-05-02	53	416	1
University Teaching Hospital	50	F	TDF 300 mg OD + FTC 200 mg OD + NVP 200 mg BD	180	2010-09-10	100000	76	1
University Teaching Hospital	58	F	TDF 300 mg OD + 3TC 300 mg OD + DTG 50 mg OD	180	2005-10-11	0	739	4
University Teaching Hospital	47	F	TDF 300 mg OD + 3TC 150 mg BD + NVP 200 mg BD	180	2009-05-14	19	598	1
University Teaching Hospital	41	M	TDF 300 mg OD + 3TC 300 mg OD + DTG 50 mg OD	30	2017-06-26	0	179	1
University Teaching Hospital	49	F	TDF 300 mg OD + 3TC 300 mg OD + DTG 50 mg OD	180	2012-03-13	30	768	1
University Teaching Hospital	52	M	TDF 300 mg OD + FTC 200 mg OD + EFV 600 mg OD	180	2013-06-11	19	707	1
University Teaching Hospital	35	F	TDF 300 mg OD + 3TC 150 mg BD + EFV 600 mg OD	120	2018-09-14	NULL	NULL	1
University Teaching Hospital	36	F	TDF 300 mg OD + 3TC 300 mg OD + DTG 50 mg OD	180	2017-02-28	37	548	1
University Teaching Hospital	54	M	AZT 300 mg BD + 3TC 150 mg BD + LPV/r iii po BD	180	2012-02-06	20	306	3
University Teaching Hospital	37	F	TDF 300 mg OD + 3TC 300 mg OD + DTG 50 mg OD	90	2016-02-08	0	23	1
University Teaching Hospital	36	F	NULL	180	2015-07-21	1174	657	3
University Teaching Hospital	63	F	TDF 300 mg OD + FTC 200 mg OD + EFV 600 mg OD	180	2009-11-26	0	349	3
University Teaching Hospital	51	F	TDF 300 mg OD + FTC 200 mg OD + EFV 600 mg OD	180	2017-01-04	0	619	3
University Teaching Hospital	52	M	TDF 300 mg OD + 3TC 300 mg OD + DTG 50 mg OD	180	2014-12-31	19	281	1
University Teaching Hospital	30	M	TDF 300 mg OD + FTC 200 mg OD + EFV 600 mg OD	180	2017-03-06	0	193	1
University Teaching Hospital	53	F	TDF 300 mg OD + FTC 200 mg OD + EFV 600 mg OD	180	2013-06-24	64	200	3
University Teaching Hospital	25	F	TDF 300 mg OD + FTC 200 mg OD + LPV/r iii BD	180	2014-12-22	29	317	1
University Teaching Hospital	44	M	TDF 300 mg OD + 3TC 300 mg OD + DTG 50 mg OD	180	2019-04-18	NULL	743	1
University Teaching Hospital	52	F	TDF 300 mg OD + 3TC 300 mg OD + DTG 50 mg OD	180	2013-03-22	0	596	1
University Teaching Hospital	60	M	TDF 300 mg OD + 3TC 300 mg OD + DTG 50 mg OD	180	2008-04-10	19	701	3
University Teaching Hospital	47	F	ABC 300 mg BD + 3TC 150 mg BD + EFV 600 mg OD	180	2019-06-03	500196	76	1
University Teaching Hospital	27	M	TDF 300 mg OD + 3TC 300 mg OD + DTG 50 mg OD	180	2016-02-23	19	543	1
University Teaching Hospital	56	M	TDF 300 mg OD + FTC 200 mg OD + EFV 600 mg OD	180	2006-08-30	20	663	4
University Teaching Hospital	67	F	TDF 300 mg OD + FTC 200 mg OD + EFV 600 mg OD	180	2008-02-25	19	355	3
University Teaching Hospital	66	F	TDF 300 mg OD + 3TC 300 mg OD + DTG 50 mg OD	180	2015-08-07	20	519	3
University Teaching Hospital	59	M	TDF 300 mg OD + 3TC 300 mg OD + DTG 50 mg OD	180	2013-03-27	40	249	1
University Teaching Hospital	32	F	TDF 300 mg OD + 3TC 300 mg OD + DTG 50 mg OD	180	2019-06-18	281672	586	1
University Teaching Hospital	30	F	TDF 300 mg OD + 3TC 300 mg OD + DTG 50 mg OD	180	2016-04-28	0	629	1
University Teaching Hospital	48	F	TDF 300 mg OD + 3TC 300 mg OD + DTG 50 mg OD	180	2017-12-05	0	556	1
University Teaching Hospital	62	F	TDF 300 mg OD + FTC 200 mg OD + EFV 600 mg OD	180	2015-04-13	0	439	1
University Teaching Hospital	47	F	TDF 300 mg OD + 3TC 300 mg OD + DTG 50 mg OD	180	2011-07-28	0	854	4
University Teaching Hospital	50	F	TDF 300 mg OD + FTC 200 mg OD + EFV 600 mg OD	180	2013-07-18	45	349	1
University Teaching Hospital	38	M	TDF 300 mg OD + 3TC 300 mg OD + DTG 50 mg OD	180	2016-03-04	0	692	1
University Teaching Hospital	43	F	TDF 300 mg OD + FTC 200 mg OD + EFV 600 mg OD	180	2017-03-29	127	29	1
University Teaching Hospital	64	M	ABC 300 mg BD + 3TC 150 mg BD + EFV 600 mg OD	180	2011-11-25	19	180	1
University Teaching Hospital	40	F	TDF 300 mg OD + 3TC 300 mg OD + DTG 50 mg OD	180	2017-01-19	0	427	1
University Teaching Hospital	42	M	TDF 300 mg OD + 3TC 300 mg OD + DTG 50 mg OD	30	2018-10-10	19	299	1
University Teaching Hospital	73	M	ABC 300 mg BD + AZT 300 mg BD + 3TC 150 mg BD	180	2017-01-23	45	68	1
University Teaching Hospital	55	M	TDF 300 mg OD + 3TC 300 mg OD + DTG 50 mg OD	180	2007-01-11	29	610	1
University Teaching Hospital	69	M	TDF 300 mg OD + FTC 200 mg OD + EFV 600 mg OD	180	2008-01-29	19	697	3
University Teaching Hospital	41	M	TDF 300 mg OD + 3TC 300 mg OD + DTG 50 mg OD	30	2018-06-22	32	NULL	1
University Teaching Hospital	46	F	TDF 300 mg OD + 3TC 300 mg OD + DTG 50 mg OD	180	2019-04-17	285938	231	1
University Teaching Hospital	49	F	TDF 300 mg OD + 3TC 300 mg OD + DTG 50 mg OD	180	2012-02-29	0	744	1
University Teaching Hospital	49	M	TDF 300 mg OD + 3TC 300 mg OD + DTG 50 mg OD	180	2013-07-26	0	314	1
University Teaching Hospital	46	F	TDF 300 mg OD + 3TC 300 mg OD + DTG 50 mg OD	180	2007-10-04	NULL	348	3
University Teaching Hospital	47	F	TDF 300 mg OD + 3TC 150 mg BD + LPV/r iii BD	180	2006-07-17	94	1101	4
University Teaching Hospital	52	F	TDF 300 mg OD + 3TC 300 mg OD + DTG 50 mg OD	180	2015-01-12	26	259	2
University Teaching Hospital	47	F	TDF 300 mg OD + FTC 200 mg OD + NVP 200 mg BD	180	2010-02-12	0	1432	1
University Teaching Hospital	51	F	TDF 300 mg OD + 3TC 300 mg OD + DTG 50 mg OD	180	2013-10-02	0	320	1
University Teaching Hospital	41	M	TDF 300 mg OD + 3TC 300 mg OD + DTG 50 mg OD	180	2018-03-27	20	520	1
University Teaching Hospital	39	F	TDF 300 mg OD + 3TC 300 mg OD + DTG 50 mg OD	180	2018-03-23	47	616	1
University Teaching Hospital	51	F	TDF 300 mg OD + 3TC 300 mg OD + DTG 50 mg OD	180	2008-04-22	75	497	1
University Teaching Hospital	60	F	TDF 300 mg OD + 3TC 300 mg OD + DTG 50 mg OD	180	2017-02-15	0	457	1
University Teaching Hospital	50	F	AZT 300 mg BD + 3TC 150 mg BD + LPV/r iii po BD	90	2008-09-10	0	456	3
University Teaching Hospital	41	F	TDF 300 mg OD + FTC 200 mg OD + EFV 600 mg OD	90	2017-02-01	20	136	4
University Teaching Hospital	45	M	TDF 300 mg OD + 3TC 300 mg OD + DTG 50 mg OD	180	2018-08-10	0	162	3
University Teaching Hospital	56	M	TDF 300 mg OD + FTC 200 mg OD + EFV 600 mg OD	180	2009-01-15	0	425	2
University Teaching Hospital	24	F	TDF 300 mg OD + 3TC 300 mg OD + DTG 50 mg OD	180	2017-04-11	0	0	3
University Teaching Hospital	34	F	TDF 300 mg OD + FTC 200 mg OD + LPV/r iii BD	180	2016-12-21	0	1095	1
University Teaching Hospital	26	F	TDF 300 mg OD + 3TC 300 mg OD + DTG 50 mg OD	180	2016-02-24	0	405	1
University Teaching Hospital	40	F	TDF 300 mg OD + 3TC 300 mg OD + DTG 50 mg OD	90	2014-12-19	0	564	1
University Teaching Hospital	68	F	TDF 300 mg OD + FTC 200 mg OD + EFV 600 mg OD	180	2013-06-06	29	462	3
University Teaching Hospital	30	F	TDF 300 mg OD + 3TC 300 mg OD + DTG 50 mg OD	180	2012-05-22	0	1382	4
University Teaching Hospital	44	F	AZT 300 mg BD + 3TC 150 mg BD + LPV/r iii po BD	180	2012-12-05	0	95	1
University Teaching Hospital	44	M	AZT 300 mg BD + 3TC 150 mg BD + LPV/r iii po BD	180	2017-05-02	50	143	3
University Teaching Hospital	43	F	TDF 300 mg OD + 3TC 300 mg OD + DTG 50 mg OD	180	2018-09-29	0	538	1
University Teaching Hospital	45	F	TDF 300 mg OD + 3TC 300 mg OD + DTG 50 mg OD	180	2018-04-04	NULL	1063	1
University Teaching Hospital	57	M	TDF 300 mg OD + FTC 200 mg OD + EFV 600 mg OD	180	2005-08-18	38	558	1
University Teaching Hospital	43	F	TDF 300 mg OD + 3TC 300 mg OD + DTG 50 mg OD	180	2018-09-07	20	412	1
University Teaching Hospital	42	M	TDF 300 mg OD + FTC 200 mg OD + EFV 600 mg OD	30	2013-05-02	NULL	131	1
University Teaching Hospital	63	M	TDF 300 mg OD + 3TC 300 mg OD + DTG 50 mg OD	180	2005-05-08	0	348	3
University Teaching Hospital	38	F	TDF 300 mg OD + 3TC 300 mg OD + DTG 50 mg OD	180	2019-05-27	29	224	1
University Teaching Hospital	57	M	TDF 300 mg OD + 3TC 300 mg OD + DTG 50 mg OD	180	2014-10-16	19	331	3
University Teaching Hospital	59	M	TDF 300 mg OD + 3TC 300 mg OD + DTG 50 mg OD	180	2005-07-20	0	309	3
University Teaching Hospital	45	F	TDF 300 mg OD + 3TC 300 mg OD + DTG 50 mg OD	90	2019-06-28	NULL	149	1
University Teaching Hospital	33	M	TDF 300 mg OD + 3TC 300 mg OD + DTG 50 mg OD	30	2016-11-29	19	562	1
University Teaching Hospital	31	M	TDF 300 mg OD + 3TC 300 mg OD + DTG 50 mg OD	180	2016-12-14	54	NULL	1
University Teaching Hospital	49	M	TDF 300 mg OD + 3TC 300 mg OD + DTG 50 mg OD	180	2017-07-19	44	95	1
University Teaching Hospital	25	M	TDF 300 mg OD + 3TC 300 mg OD + DTG 50 mg OD	180	2018-03-06	0	738	1
University Teaching Hospital	55	M	TDF 300 mg OD + 3TC 300 mg OD + DTG 50 mg OD	180	2017-06-09	NULL	61	1
University Teaching Hospital	47	F	TDF 300 mg OD + FTC 200 mg OD + EFV 600 mg OD	180	2013-07-25	0	693	1
University Teaching Hospital	35	F	NULL	180	2015-06-08	29	526	1
University Teaching Hospital	61	F	TDF 300 mg OD + FTC 200 mg OD + EFV 600 mg OD	180	2013-07-16	0	55	1
University Teaching Hospital	59	F	TDF 300 mg OD + FTC 200 mg OD + EFV 600 mg OD	180	2013-11-26	41	411	2
University Teaching Hospital	48	M	AZT 300 mg BD + 3TC 150 mg BD + LPV/r iii po BD	30	2016-10-26	33	422	1
University Teaching Hospital	47	F	TDF 300 mg OD + 3TC 300 mg OD + DTG 50 mg OD	180	2014-01-07	0	487	3
University Teaching Hospital	55	F	TDF 300 mg OD + 3TC 300 mg OD + DTG 50 mg OD	180	2008-08-15	0	922	3
University Teaching Hospital	43	M	TDF 300 mg OD + 3TC 300 mg OD + DTG 50 mg OD	180	2007-07-09	96	578	1
University Teaching Hospital	63	F	NULL	30	2015-07-29	165	682	3
University Teaching Hospital	52	F	TDF 300 mg OD + 3TC 300 mg OD + DTG 50 mg OD	180	2013-06-20	72	742	1
University Teaching Hospital	49	F	TDF 300 mg OD + FTC 200 mg OD + EFV 600 mg OD	120	2009-09-03	0	605	1
University Teaching Hospital	27	M	TDF 300 mg OD + 3TC 300 mg OD + DTG 50 mg OD	180	2012-10-03	29	397	4
University Teaching Hospital	44	M	TDF 300 mg OD + 3TC 300 mg OD + DTG 50 mg OD	180	2010-04-21	0	473	4
University Teaching Hospital	26	F	TDF 300 mg OD + 3TC 300 mg OD + DTG 50 mg OD	180	2019-07-08	2120766	21	1
University Teaching Hospital	67	M	TDF 300 mg OD + 3TC 300 mg OD + DTG 50 mg OD	90	2008-04-07	0	375	2
University Teaching Hospital	49	M	TDF 300 mg OD + 3TC 150 mg BD + EFV 600 mg OD	90	2012-04-18	75250	30	1
University Teaching Hospital	48	M	TDF 300 mg OD + 3TC 300 mg OD + DTG 50 mg OD	180	2010-05-13	47	451	3
University Teaching Hospital	31	F	TDF 300 mg OD + 3TC 300 mg OD + DTG 50 mg OD	180	2012-10-18	19	605	1
University Teaching Hospital	29	F	TDF 300 mg OD + 3TC 300 mg OD + DTG 50 mg OD	180	2015-07-08	0	1353	1
University Teaching Hospital	43	M	TDF 300 mg OD + 3TC 300 mg OD + DTG 50 mg OD	30	2015-01-29	0	244	1
University Teaching Hospital	47	M	TDF 300 mg OD + 3TC 300 mg OD + DTG 50 mg OD	180	2013-09-12	27	282	3
University Teaching Hospital	37	F	AZT 300 mg BD + 3TC 150 mg BD + LPV/r iii po BD	180	2011-12-06	0	635	4
University Teaching Hospital	49	F	AZT 300 mg BD + 3TC 150 mg BD + LPV/r iii po BD	180	2017-05-22	407694	144	1
University Teaching Hospital	39	F	TDF 300 mg OD + 3TC 300 mg OD + DTG 50 mg OD	180	2017-02-22	NULL	676	2
University Teaching Hospital	25	F	TDF 300 mg OD + 3TC 300 mg OD + DTG 50 mg OD	180	2014-08-12	19	389	1
University Teaching Hospital	49	F	TDF 300 mg OD + 3TC 300 mg OD + DTG 50 mg OD	180	2019-01-23	19	278	1
University Teaching Hospital	34	F	TDF 300 mg OD + 3TC 300 mg OD + DTG 50 mg OD	180	2017-06-15	0	271	1
University Teaching Hospital	45	F	TDF 300 mg OD + 3TC 300 mg OD + DTG 50 mg OD	180	2010-07-13	0	752	1
University Teaching Hospital	31	F	TDF 300 mg OD + 3TC 300 mg OD + DTG 50 mg OD	150	2016-10-27	42	526	4
University Teaching Hospital	57	M	TDF 300 mg OD + 3TC 300 mg OD + DTG 50 mg OD	180	2017-01-16	0	277	1
University Teaching Hospital	52	M	ABC 300 mg BD + 3TC 150 mg BD + NVP 200 mg BD	120	2007-05-03	19	564	2
University Teaching Hospital	43	M	TDF 300 mg OD + 3TC 300 mg OD + DTG 50 mg OD	180	2017-06-27	122	551	2
University Teaching Hospital	46	M	TDF 300 mg OD + 3TC 300 mg OD + DTG 50 mg OD	180	2018-07-20	29	68	2
University Teaching Hospital	65	M	NULL	180	2015-03-18	0	460	1
University Teaching Hospital	29	F	TDF 300 mg OD + 3TC 300 mg OD + DTG 50 mg OD	180	2017-03-20	0	908	1
University Teaching Hospital	40	F	TDF 300 mg OD + 3TC 300 mg OD + DTG 50 mg OD	180	2013-01-31	0	331	1
University Teaching Hospital	48	F	TDF 300 mg OD + 3TC 300 mg OD + DTG 50 mg OD	90	2015-12-30	40	111	3
University Teaching Hospital	41	F	TDF 300 mg OD + 3TC 300 mg OD + DTG 50 mg OD	180	2010-04-15	0	397	1
University Teaching Hospital	51	F	TDF 300 mg OD + 3TC 300 mg OD + DTG 50 mg OD	180	2015-06-03	0	182	4
University Teaching Hospital	42	F	TDF 300 mg OD + FTC 200 mg OD + EFV 600 mg OD	180	2017-03-09	20	761	1
University Teaching Hospital	58	M	TDF 300 mg OD + 3TC 300 mg OD + DTG 50 mg OD	180	2016-08-08	0	795	3
University Teaching Hospital	65	F	TDF 300 mg OD + 3TC 300 mg OD + DTG 50 mg OD	180	2017-05-02	22	353	1
University Teaching Hospital	59	F	TDF 300 mg OD + FTC 200 mg OD + EFV 600 mg OD	180	2015-05-12	29	553	2
University Teaching Hospital	44	F	TDF 300 mg OD + 3TC 300 mg OD + DTG 50 mg OD	180	2017-09-11	19	313	1
University Teaching Hospital	45	M	TDF 300 mg OD + 3TC 300 mg OD + DTG 50 mg OD	90	2016-12-19	0	NULL	NULL
University Teaching Hospital	40	F	TDF 300 mg OD + 3TC 300 mg OD + DTG 50 mg OD	180	2014-08-27	NULL	562	1
University Teaching Hospital	44	M	TDF 300 mg OD + 3TC 300 mg OD + DTG 50 mg OD	30	2012-06-26	0	466	1
University Teaching Hospital	25	M	TDF 300 mg OD + FTC 200 mg OD + EFV 600 mg OD	90	2016-04-05	19	88	1
University Teaching Hospital	58	F	TDF 300 mg OD + 3TC 300 mg OD + DTG 50 mg OD	180	2008-11-13	0	608	1
University Teaching Hospital	52	M	TDF 300 mg OD + 3TC 300 mg OD + DTG 50 mg OD	180	2013-09-26	19	334	3
University Teaching Hospital	41	M	TDF 300 mg OD + 3TC 300 mg OD + DTG 50 mg OD	180	2017-06-29	0	451	2
University Teaching Hospital	23	F	TDF 300 mg OD + 3TC 300 mg OD + DTG 50 mg OD	180	2018-02-12	63	524	3
University Teaching Hospital	43	M	TDF 300 mg OD + 3TC 300 mg OD + DTG 50 mg OD	180	2015-04-29	0	305	1
University Teaching Hospital	42	F	AZT 300 mg BD + 3TC 150 mg BD + LPV/r iii po BD	30	2009-01-14	0	352	2
University Teaching Hospital	26	M	TDF 300 mg OD + 3TC 300 mg OD + DTG 50 mg OD	180	2016-11-21	20	340	3
University Teaching Hospital	54	M	TDF 300 mg OD + 3TC 300 mg OD + DTG 50 mg OD	180	2007-04-16	19	615	1
University Teaching Hospital	56	F	TDF 300 mg OD + FTC 200 mg OD + EFV 600 mg OD	180	2009-01-29	0	501	1
University Teaching Hospital	30	F	TDF 300 mg OD + 3TC 300 mg OD + DTG 50 mg OD	180	2017-01-12	0	1740	1
University Teaching Hospital	55	F	TDF 300 mg OD + FTC 200 mg OD + EFV 600 mg OD	180	2011-10-12	58	517	3
University Teaching Hospital	52	M	TDF 300 mg OD + FTC 200 mg OD + EFV 600 mg OD	30	2010-10-29	NULL	278	1
University Teaching Hospital	58	F	TDF 300 mg OD + 3TC 300 mg OD + DTG 50 mg OD	180	2013-10-08	0	375	1
University Teaching Hospital	51	F	TDF 300 mg OD + FTC 200 mg OD + EFV 600 mg OD	180	2011-04-21	0	574	3
University Teaching Hospital	52	M	TDF 300 mg OD + 3TC 300 mg OD + DTG 50 mg OD	180	2009-07-08	0	244	1
University Teaching Hospital	34	M	TDF 300 mg OD + FTC 200 mg OD + EFV 600 mg OD	180	2017-01-31	31	300	3
University Teaching Hospital	46	F	TDF 300 mg OD + 3TC 300 mg OD + DTG 50 mg OD	180	2012-07-18	20	540	1
University Teaching Hospital	27	F	TDF 300 mg OD + 3TC 300 mg OD + DTG 50 mg OD	180	2013-01-08	19	737	1
University Teaching Hospital	45	F	AZT 300 mg BD + 3TC 150 mg BD + LPV/r iii po BD	180	2010-01-20	8475	151	1
University Teaching Hospital	32	F	TDF 300 mg OD + 3TC 300 mg OD + DTG 50 mg OD	180	2017-02-07	31	451	1
University Teaching Hospital	55	M	TDF 300 mg OD + 3TC 300 mg OD + DTG 50 mg OD	180	2016-09-01	20	737	1
University Teaching Hospital	63	M	TDF 300 mg OD + 3TC 300 mg OD + DTG 50 mg OD	180	2015-09-25	0	458	3
University Teaching Hospital	50	F	TDF 300 mg OD + 3TC 300 mg OD + DTG 50 mg OD	180	2017-02-16	1416	310	3
University Teaching Hospital	44	M	AZT 300 mg BD + 3TC 150 mg BD + LPV/r iii po BD	30	2009-06-29	0	503	2
University Teaching Hospital	56	F	TDF 300 mg OD + 3TC 300 mg OD + DTG 50 mg OD	180	2014-08-28	0	592	1
University Teaching Hospital	39	F	TDF 300 mg OD + 3TC 300 mg OD + DTG 50 mg OD	180	2017-04-26	0	293	1
University Teaching Hospital	46	M	TDF 300 mg OD + 3TC 300 mg OD + DTG 50 mg OD	180	2018-10-02	53	798	1
University Teaching Hospital	56	F	TDF 300 mg OD + FTC 200 mg OD + LPV/r iii BD	180	2018-05-23	1480	134	1
University Teaching Hospital	62	F	TDF 300 mg OD + FTC 200 mg OD + EFV 600 mg OD	180	2007-05-22	0	769	2
University Teaching Hospital	12	M	ABC 300 mg BD + 3TC 150 mg BD + EFV 600 mg OD	180	2009-12-02	0	818	1
University Teaching Hospital	13	F	ABC 300 mg BD + 3TC 150 mg BD + LPV/r iii po BD	180	2015-02-16	1184913	391	2
University Teaching Hospital	17	F	TDF 300 mg OD + 3TC 300 mg OD + DTG 50 mg OD	180	2014-10-29	0	672	1
University Teaching Hospital	13	M	TDF 300 mg OD + 3TC 150 mg BD + EFV 600 mg OD	180	2008-09-26	225976	301	1
University Teaching Hospital	9	M	ABC 300 mg BD + 3TC 150 mg BD + LPV/r iii po BD	180	2018-07-18	0	1106	2
University Teaching Hospital	4	M	ABC 300 mg BD + 3TC 150 mg BD + LPV/r iii po BD	48	2019-01-22	53	2430	1
University Teaching Hospital	7	F	ABC 300 mg BD + 3TC 150 mg BD + LPV/r iii po BD	90	2018-02-24	0	1143	4
University Teaching Hospital	14	M	TDF 300 mg OD + 3TC 300 mg OD + DTG 50 mg OD	180	2009-12-02	0	1602	1
University Teaching Hospital	16	F	TDF 300 mg OD + 3TC 300 mg OD + DTG 50 mg OD	180	2014-11-28	0	1002	1
University Teaching Hospital	15	F	ABC 300 mg BD + 3TC 150 mg BD + EFV 600 mg OD	180	2018-10-08	34	30	1
University Teaching Hospital	6	M	ABC 300 mg BD + 3TC 150 mg BD + LPV/r iii po BD	108	2017-06-29	173	1327	2
University Teaching Hospital	12	F	ABC 300 mg BD + 3TC 150 mg BD + EFV 600 mg OD	180	2015-03-06	0	1010	1
University Teaching Hospital	8	M	ABC 300 mg BD + 3TC 150 mg BD + EFV 600 mg OD	90	2016-12-08	2632	399	4
University Teaching Hospital	11	M	ABC 300 mg BD + 3TC 150 mg BD + EFV 600 mg OD	180	2017-03-27	0	786	3
University Teaching Hospital	20	F	AZT 300 mg BD + 3TC 150 mg BD + LPV/r iii po BD	180	2014-11-12	29	0	1
University Teaching Hospital	13	M	TDF 300 mg OD + 3TC 300 mg OD + DTG 50 mg OD	180	2015-02-21	0	754	1
University Teaching Hospital	37	F	TDF 300 mg OD + 3TC 300 mg OD + DTG 50 mg OD	90	2009-09-16	NULL	136	2
University Teaching Hospital	9	F	ABC 300 mg BD + 3TC 150 mg BD + LPV/r iii po BD	120	2017-10-26	0	1327	2
University Teaching Hospital	42	F	TDF 300 mg OD + 3TC 300 mg OD + DTG 50 mg OD	15	2022-01-06	NULL	21	1
University Teaching Hospital	23	F	TDF 300 mg OD + 3TC 300 mg OD + DTG 50 mg OD	90	2021-12-15	NULL	288	1
University Teaching Hospital	10	M	ABC 300 mg BD + 3TC 150 mg BD + LPV/r iii po BD	180	2016-12-21	0	715	3
University Teaching Hospital	22	F	TDF 300 mg OD + 3TC 300 mg OD + DTG 50 mg OD	30	2022-01-04	NULL	NULL	1
University Teaching Hospital	4	F	NULL	30	2021-12-20	NULL	NULL	3
University Teaching Hospital	10	M	NULL	40	2022-01-20	NULL	NULL	3
University Teaching Hospital	38	F	TDF 300 mg OD + 3TC 300 mg OD + DTG 50 mg OD	15	2021-12-29	NULL	160	1
University Teaching Hospital	3	M	NULL	180	2021-12-16	NULL	NULL	3
University Teaching Hospital	21	F	TDF 300 mg OD + 3TC 300 mg OD + DTG 50 mg OD	13	2021-12-21	NULL	NULL	1
University Teaching Hospital	19	F	TDF 300 mg OD + 3TC 300 mg OD + DTG 50 mg OD	95	2022-01-07	NULL	320	1
University Teaching Hospital	33	F	TDF 300 mg OD + 3TC 300 mg OD + DTG 50 mg OD	95	2021-12-21	NULL	82	1
University Teaching Hospital	0	M	NULL	20	2021-12-14	NULL	NULL	4
University Teaching Hospital	38	M	TDF 300 mg OD + 3TC 300 mg OD + DTG 50 mg OD	15	2021-12-01	NULL	NULL	1
University Teaching Hospital	21	F	TDF 300 mg OD + 3TC 300 mg OD + DTG 50 mg OD	90	2021-12-18	NULL	NULL	1
University Teaching Hospital	32	F	TDF 300 mg OD + 3TC 300 mg OD + DTG 50 mg OD	15	2021-12-17	NULL	NULL	1
University Teaching Hospital	27	F	TDF 300 mg OD + 3TC 300 mg OD + DTG 50 mg OD	90	2021-12-13	NULL	163	1
University Teaching Hospital	36	M	TDF 300 mg OD + 3TC 300 mg OD + DTG 50 mg OD	90	2021-12-24	NULL	105	2
University Teaching Hospital	43	M	TDF 300 mg OD + 3TC 300 mg OD + DTG 50 mg OD	15	2021-12-16	NULL	NULL	1
University Teaching Hospital	42	F	TDF 300 mg OD + 3TC 300 mg OD + DTG 50 mg OD	15	2021-12-28	NULL	NULL	1
University Teaching Hospital	24	F	TDF 300 mg OD + 3TC 300 mg OD + DTG 50 mg OD	15	2021-12-21	NULL	NULL	NULL
University Teaching Hospital	54	F	TDF 300 mg OD + 3TC 300 mg OD + DTG 50 mg OD	90	2022-01-04	NULL	310	1
University Teaching Hospital	21	F	TDF 300 mg OD + 3TC 300 mg OD + DTG 50 mg OD	15	2021-12-13	NULL	NULL	1
University Teaching Hospital	36	F	TDF 300 mg OD + 3TC 300 mg OD + DTG 50 mg OD	30	2021-12-18	NULL	NULL	1
University Teaching Hospital	25	F	TDF 300 mg OD + 3TC 300 mg OD + DTG 50 mg OD	30	2022-01-04	NULL	508	1
University Teaching Hospital	34	F	TDF 300 mg OD + 3TC 300 mg OD + DTG 50 mg OD	30	2021-12-11	NULL	NULL	1
University Teaching Hospital	34	M	TDF 300 mg OD + 3TC 300 mg OD + DTG 50 mg OD	30	2021-12-13	NULL	378	NULL
University Teaching Hospital	41	F	TDF 300 mg OD + 3TC 300 mg OD + DTG 50 mg OD	90	2021-12-21	NULL	18	3
University Teaching Hospital	55	F	NULL	30	2021-12-31	32493	34	1
University Teaching Hospital	31	F	TDF 300 mg OD + 3TC 300 mg OD + DTG 50 mg OD	15	2021-12-08	NULL	NULL	1
University Teaching Hospital	50	M	TDF 300 mg OD + 3TC 300 mg OD + DTG 50 mg OD	90	2021-12-15	NULL	332	NULL
University Teaching Hospital	43	F	TDF 300 mg OD + 3TC 300 mg OD + DTG 50 mg OD	15	2021-12-23	NULL	NULL	2
University Teaching Hospital	37	M	TDF 300 mg OD + 3TC 300 mg OD + DTG 50 mg OD	30	2021-12-09	NULL	NULL	1
University Teaching Hospital	31	F	TDF 300 mg OD + 3TC 300 mg OD + DTG 50 mg OD	15	2021-12-15	NULL	NULL	1
University Teaching Hospital	53	M	TDF 300 mg OD + 3TC 300 mg OD + DTG 50 mg OD	180	2021-12-16	NULL	262	1
University Teaching Hospital	53	F	TDF 300 mg OD + 3TC 300 mg OD + DTG 50 mg OD	15	2021-12-18	NULL	NULL	1
University Teaching Hospital	47	F	TDF 300 mg OD + 3TC 300 mg OD + DTG 50 mg OD	90	2022-01-03	NULL	36	2
University Teaching Hospital	34	F	TDF 300 mg OD + 3TC 300 mg OD + DTG 50 mg OD	90	2021-12-15	NULL	455	NULL
University Teaching Hospital	37	M	TDF 300 mg OD + 3TC 300 mg OD + DTG 50 mg OD	30	2022-01-11	NULL	NULL	3
University Teaching Hospital	69	F	NULL	30	2022-01-24	NULL	169	1
University Teaching Hospital	39	M	TDF 300 mg OD + 3TC 300 mg OD + DTG 50 mg OD	90	2021-12-17	NULL	NULL	1
University Teaching Hospital	32	F	TDF 300 mg OD + 3TC 300 mg OD + DTG 50 mg OD	15	2021-12-16	NULL	NULL	1
University Teaching Hospital	48	M	TDF 300 mg OD + 3TC 300 mg OD + DTG 50 mg OD	180	2021-12-23	NULL	521	1
University Teaching Hospital	30	M	TDF 300 mg OD + 3TC 300 mg OD + DTG 50 mg OD	15	2021-12-18	NULL	NULL	1
University Teaching Hospital	47	M	NULL	30	2021-12-14	NULL	NULL	1
University Teaching Hospital	25	F	TDF 300 mg OD + 3TC 300 mg OD + DTG 50 mg OD	30	2021-12-16	NULL	NULL	1
University Teaching Hospital	28	F	TDF 300 mg OD + 3TC 300 mg OD + DTG 50 mg OD	90	2021-12-28	NULL	NULL	1
University Teaching Hospital	37	M	TDF 300 mg OD + 3TC 300 mg OD + DTG 50 mg OD	15	2021-12-15	NULL	NULL	1
University Teaching Hospital	64	M	TDF 300 mg OD + 3TC 300 mg OD + DTG 50 mg OD	90	2021-12-31	NULL	176	NULL
University Teaching Hospital	37	M	TDF 300 mg OD + 3TC 300 mg OD + DTG 50 mg OD	30	2021-12-18	NULL	NULL	1
University Teaching Hospital	38	F	TDF 300 mg OD + 3TC 300 mg OD + DTG 50 mg OD	30	2021-12-18	NULL	NULL	1
University Teaching Hospital	47	M	TDF 300 mg OD + 3TC 300 mg OD + DTG 50 mg OD	120	2022-01-05	NULL	258	1
University Teaching Hospital	26	F	TDF 300 mg OD + 3TC 300 mg OD + DTG 50 mg OD	15	2021-12-31	NULL	NULL	1
University Teaching Hospital	43	F	NULL	30	2022-01-05	NULL	NULL	1
University Teaching Hospital	42	F	TDF 300 mg OD + 3TC 300 mg OD + DTG 50 mg OD	15	2021-12-13	NULL	NULL	1
University Teaching Hospital	28	F	TDF 300 mg OD + 3TC 300 mg OD + DTG 50 mg OD	30	2021-12-09	NULL	NULL	1
University Teaching Hospital	25	F	TDF 300 mg OD + 3TC 300 mg OD + DTG 50 mg OD	90	2022-01-05	NULL	NULL	1
University Teaching Hospital	38	M	TDF 300 mg OD + 3TC 300 mg OD + DTG 50 mg OD	30	2021-12-18	NULL	NULL	1
University Teaching Hospital	40	M	TDF 300 mg OD + 3TC 300 mg OD + DTG 50 mg OD	30	2022-01-12	NULL	NULL	1
University Teaching Hospital	48	M	TDF 300 mg OD + 3TC 300 mg OD + DTG 50 mg OD	90	2022-01-10	NULL	114	NULL
University Teaching Hospital	37	M	TDF 300 mg OD + 3TC 300 mg OD + DTG 50 mg OD	15	2022-01-03	NULL	NULL	1
University Teaching Hospital	38	F	TDF 300 mg OD + 3TC 300 mg OD + DTG 50 mg OD	30	2022-01-05	NULL	NULL	4
University Teaching Hospital	49	F	NULL	15	2021-12-16	NULL	NULL	NULL
University Teaching Hospital	32	M	TDF 300 mg OD + 3TC 300 mg OD + DTG 50 mg OD	30	2021-12-11	NULL	NULL	1
University Teaching Hospital	32	F	TDF 300 mg OD + 3TC 300 mg OD + DTG 50 mg OD	90	2021-11-16	NULL	NULL	NULL
University Teaching Hospital	53	F	TDF 300 mg OD + 3TC 300 mg OD + DTG 50 mg OD	180	2019-07-11	0	529	1
University Teaching Hospital	33	M	TDF 300 mg OD + 3TC 300 mg OD + DTG 50 mg OD	90	2019-11-07	NULL	NULL	1
University Teaching Hospital	45	M	TDF 300 mg OD + 3TC 300 mg OD + DTG 50 mg OD	180	2020-06-10	NULL	NULL	1
University Teaching Hospital	42	M	TDF 300 mg OD + 3TC 300 mg OD + DTG 50 mg OD	30	2019-09-26	NULL	NULL	1
University Teaching Hospital	32	F	TDF 300 mg OD + 3TC 150 mg BD + EFV 600 mg OD	180	2012-01-20	15469	74	1
University Teaching Hospital	48	F	TDF 300 mg OD + 3TC 300 mg OD + DTG 50 mg OD	180	2020-01-21	NULL	349	1
University Teaching Hospital	40	F	TDF 300 mg OD + 3TC 300 mg OD + DTG 50 mg OD	180	2019-12-20	NULL	348	1
University Teaching Hospital	25	F	TDF 300 mg OD + 3TC 300 mg OD + DTG 50 mg OD	180	2020-02-27	NULL	4	1
University Teaching Hospital	42	F	AZT 300 mg BD + 3TC 150 mg BD + LPV/r iii po BD	90	2004-12-31	2963	NULL	1
University Teaching Hospital	45	F	TDF 300 mg OD + 3TC 300 mg OD + DTG 50 mg OD	180	2019-07-26	0	83	1
University Teaching Hospital	38	F	TDF 300 mg OD + 3TC 300 mg OD + DTG 50 mg OD	180	2019-08-16	0	598	1
University Teaching Hospital	33	F	TDF 300 mg OD + 3TC 300 mg OD + DTG 50 mg OD	180	2020-03-19	NULL	861	1
University Teaching Hospital	31	F	TDF 300 mg OD + 3TC 300 mg OD + DTG 50 mg OD	180	2019-10-28	NULL	175	1
University Teaching Hospital	40	F	TDF 300 mg OD + FTC 200 mg OD + EFV 600 mg OD	90	2018-05-29	606	NULL	1
University Teaching Hospital	38	M	TDF 300 mg OD + 3TC 300 mg OD + DTG 50 mg OD	180	2011-12-20	20	654	1
University Teaching Hospital	49	F	TDF 300 mg OD + 3TC 300 mg OD + DTG 50 mg OD	150	2019-12-05	NULL	544	1
University Teaching Hospital	36	F	TDF 300 mg OD + FTC 200 mg OD + EFV 600 mg OD	180	2008-02-06	47512	737	2
University Teaching Hospital	35	F	TDF 300 mg OD + 3TC 300 mg OD + DTG 50 mg OD	180	2020-10-20	NULL	NULL	3
University Teaching Hospital	51	F	AZT 300 mg BD + 3TC 150 mg BD + LPV/r iii po BD	90	2015-04-16	6050	114	1
University Teaching Hospital	59	M	NULL	180	2019-12-12	NULL	304	1
University Teaching Hospital	45	F	AZT 300 mg BD + 3TC 150 mg BD + LPV/r iii po BD	90	2016-08-23	31555	289	1
University Teaching Hospital	27	F	TDF 300 mg OD + 3TC 300 mg OD + DTG 50 mg OD	30	2021-09-02	NULL	NULL	1
University Teaching Hospital	28	M	TDF 300 mg OD + 3TC 300 mg OD + DTG 50 mg OD	30	2021-11-15	NULL	NULL	1
University Teaching Hospital	58	F	TDF 300 mg OD + 3TC 300 mg OD + DTG 50 mg OD	90	2021-09-23	NULL	NULL	1
University Teaching Hospital	24	M	TDF 300 mg OD + 3TC 300 mg OD + DTG 50 mg OD	90	2021-12-08	NULL	33	3
University Teaching Hospital	50	F	TDF 300 mg OD + 3TC 300 mg OD + DTG 50 mg OD	180	2021-09-21	NULL	507	1
University Teaching Hospital	41	M	NULL	180	2021-12-13	NULL	NULL	NULL
University Teaching Hospital	26	F	NULL	180	2020-01-06	NULL	231	1
University Teaching Hospital	46	F	TDF 300 mg OD + 3TC 300 mg OD + DTG 50 mg OD	90	2021-11-16	NULL	324	1
University Teaching Hospital	45	M	TDF 300 mg OD + 3TC 300 mg OD + DTG 50 mg OD	30	2021-12-31	NULL	92	2
University Teaching Hospital	44	M	TDF 300 mg OD + 3TC 300 mg OD + DTG 50 mg OD	90	2021-11-25	NULL	NULL	NULL
University Teaching Hospital	23	F	TDF 300 mg OD + 3TC 300 mg OD + DTG 50 mg OD	15	2021-11-11	NULL	NULL	1
University Teaching Hospital	47	M	TDF 300 mg OD + 3TC 300 mg OD + DTG 50 mg OD	90	2021-07-28	NULL	NULL	1
University Teaching Hospital	38	F	TDF 300 mg OD + 3TC 300 mg OD + DTG 50 mg OD	30	2021-10-19	NULL	NULL	NULL
University Teaching Hospital	54	F	NULL	60	2021-11-26	NULL	NULL	1
University Teaching Hospital	56	F	NULL	90	2021-11-18	NULL	33	1
University Teaching Hospital	42	F	TDF 300 mg OD + 3TC 300 mg OD + DTG 50 mg OD	180	2021-05-04	NULL	400	1
University Teaching Hospital	36	F	TDF 300 mg OD + 3TC 300 mg OD + DTG 50 mg OD	90	2021-11-22	NULL	47	1
University Teaching Hospital	51	F	TDF 300 mg OD + 3TC 300 mg OD + DTG 50 mg OD	120	2021-10-01	NULL	296	1
University Teaching Hospital	35	F	TDF 300 mg OD + 3TC 300 mg OD + DTG 50 mg OD	180	2019-06-04	NULL	586	1
University Teaching Hospital	49	F	TDF 300 mg OD + 3TC 300 mg OD + DTG 50 mg OD	180	2021-11-30	NULL	692	NULL
University Teaching Hospital	48	M	TDF 300 mg OD + 3TC 300 mg OD + DTG 50 mg OD	90	2021-10-11	NULL	NULL	1
[truncated: 11,686 more rows]
